# Supplementary material for: Common anti-cancer therapies induce somatic mutations in stem cells of healthy tissue
Source: Nat Commun. 2022 Oct 7;13:5915. doi: 10.1038/s41467-022-33663-5 (PMC9546852; doi:10.1038/s41467-022-33663-5)
Supplement: Supplementary file 4 — Source Data [file 41467_2022_33663_MOESM4_ESM.xlsx]

## Sheet: Figure1
Donor_name	Donor_id	Age	Sampling Tissue	Prim_tumor_sublocation	Origin_prim_tumor	Origin_metastatis_tumor	Healthy_tissue_sublocation	pretreated	Fluorouracil	Oxaliplatin	Radiation	Treatment	CAPOX_treatments	Days_between_end_treatment_and_biopsy	Treatment_duration	Rebuttal	sample_name	sample_id	Condition	WGS_approach
STE0120	1	9	Colon	NA	NA	NA	NA	No	No	No	No	None	NA	NA	NA	0	ste01205a	1-a	Healthy	Organoid
STE0120	1	9	Colon	NA	NA	NA	NA	No	No	No	No	None	NA	NA	NA	0	ste01205f	1-b	Healthy	Organoid
STE0120	1	9	Colon	NA	NA	NA	NA	No	No	No	No	None	NA	NA	NA	0	STE1207A	1-c	Healthy	Organoid
STE0116	2	15	Colon	NA	NA	NA	NA	No	No	No	No	None	NA	NA	NA	0	ste01166a	2-a	Healthy	Organoid
STE0116	2	15	Colon	NA	NA	NA	NA	No	No	No	No	None	NA	NA	NA	0	ste01167f	2-b	Healthy	Organoid
PD26636	19	56	Colon	NA	NA	NA	NA	No	No	No	No	None	NA	NA	NA	0	PD26636b3	19-a	Healthy	Organoid
PD26636	19	56	Colon	NA	NA	NA	NA	No	No	No	No	None	NA	NA	NA	0	PD26636b4	19-b	Healthy	Organoid
PD26636	19	56	Colon	NA	NA	NA	NA	No	No	No	No	None	NA	NA	NA	0	PD26636b5	19-c	Healthy	Organoid
PD26636	19	56	Colon	NA	NA	NA	NA	No	No	No	No	None	NA	NA	NA	0	PD26636b6	19-d	Healthy	Organoid
PD23549	4	64	Colon	NA	NA	NA	NA	No	No	No	No	None	NA	NA	NA	0	PD23549b3	4-a	Healthy	Organoid
PD23549	4	64	Colon	NA	NA	NA	NA	No	No	No	No	None	NA	NA	NA	0	PD23549b4	4-b	Healthy	Organoid
PD23549	4	64	Colon	NA	NA	NA	NA	No	No	No	No	None	NA	NA	NA	0	PD23549b5	4-c	Healthy	Organoid
PD23549	4	64	Colon	NA	NA	NA	NA	No	No	No	No	None	NA	NA	NA	0	PD23549b9	4-d	Healthy	Organoid
PD23549	4	64	Colon	NA	NA	NA	NA	No	No	No	No	None	NA	NA	NA	0	PD23549b10	4-e	Healthy	Organoid
PD21928	3	67	Colon	NA	NA	NA	NA	No	No	No	No	None	NA	NA	NA	0	PD21928b3	3-a	Healthy	Organoid
PD21928	3	67	Colon	NA	NA	NA	NA	No	No	No	No	None	NA	NA	NA	0	PD21928b4	3-b	Healthy	Organoid
PD21928	3	67	Colon	NA	NA	NA	NA	No	No	No	No	None	NA	NA	NA	0	PD21928b5	3-c	Healthy	Organoid
PD21928	3	67	Colon	NA	NA	NA	NA	No	No	No	No	None	NA	NA	NA	0	PD21928b6	3-d	Healthy	Organoid
PD21928	3	67	Colon	NA	NA	NA	NA	No	No	No	No	None	NA	NA	NA	0	PD21928b7	3-e	Healthy	Organoid
Healthy1	40	68	Liver	NA	NA	NA	NA	No	No	No	No	None	NA	NA	NA	0	c080216D_CLONE2_LIVER	40-a	Healthy	Organoid
Healthy1	40	68	Liver	NA	NA	NA	NA	No	No	No	No	None	NA	NA	NA	0	c080216D_CLONE3_LIVER	40-b	Healthy	Organoid
Healthy14	41	30	Liver	NA	NA	NA	NA	No	No	No	No	None	NA	NA	NA	0	Healthy14CLONE10	41-a	Healthy	Organoid
Healthy14	41	30	Liver	NA	NA	NA	NA	No	No	No	No	None	NA	NA	NA	0	Healthy14CLONE12	41-b	Healthy	Organoid
Healthy14	41	30	Liver	NA	NA	NA	NA	No	No	No	No	None	NA	NA	NA	0	Healthy14CLONE13	41-c	Healthy	Organoid
Healthy15	42	41	Liver	NA	NA	NA	NA	No	No	No	No	None	NA	NA	NA	0	Healthy15CLONE1	42-a	Healthy	Organoid
Healthy15	42	41	Liver	NA	NA	NA	NA	No	No	No	No	None	NA	NA	NA	0	Healthy15CLONE2	42-b	Healthy	Organoid
Healthy16	43	55	Liver	NA	NA	NA	NA	No	No	No	No	None	NA	NA	NA	0	Healthy16CLONE1	43-a	Healthy	Organoid
Healthy17	44	46	Liver	NA	NA	NA	NA	No	No	No	No	None	NA	NA	NA	0	Healthy17CLONE10	44-a	Healthy	Organoid
Healthy17	44	46	Liver	NA	NA	NA	NA	No	No	No	No	None	NA	NA	NA	0	Healthy17CLONE3	44-b	Healthy	Organoid
Healthy17	44	46	Liver	NA	NA	NA	NA	No	No	No	No	None	NA	NA	NA	0	Healthy17CLONE4	44-c	Healthy	Organoid
Healthy2	45	61	Liver	NA	NA	NA	NA	No	No	No	No	None	NA	NA	NA	0	c110116D_CLONE2_SPLEEN	45-a	Healthy	Organoid
Healthy3	46	24	Liver	NA	NA	NA	NA	No	No	No	No	None	NA	NA	NA	0	c150216D_CLONE2_SPLEEN	46-a	Healthy	Organoid
Healthy3	46	24	Liver	NA	NA	NA	NA	No	No	No	No	None	NA	NA	NA	0	c150216D_LiverC150216DHealthyPOA_SPLEEN	46-b	Healthy	Organoid
Healthy3	46	24	Liver	NA	NA	NA	NA	No	No	No	No	None	NA	NA	NA	0	c150216D_LiverC150216DHealthyPO_SPLEEN	46-c	Healthy	Organoid
Healthy4	47	55	Liver	NA	NA	NA	NA	No	No	No	No	None	NA	NA	NA	0	c180516D_CLONE6_C180516DSPLEEN	47-a	Healthy	Organoid
PATIENT1	20	71	Colon	Descending colon	Colon	NA	Descending colon	Yes	Yes	Yes	No	5-FU+platinum	4	45	75	0	5FU.PATIENT1.N.CLONE1	20-a	Healthy	Organoid
PATIENT1	20	71	Colon	Descending colon	Colon	NA	Descending colon	Yes	Yes	Yes	No	5-FU+platinum	4	45	75	0	5FU.PATIENT1.N.CLONE2	20-b	Healthy	Organoid
PATIENT1	20	71	Colon	Descending colon	Colon	NA	Descending colon	Yes	Yes	Yes	No	5-FU+platinum	4	45	75	1	5FU.PATIENT1.N.CLONE3	20-c	Healthy	Organoid
PATIENT1	20	71	Colon	Descending colon	Colon	NA	Descending colon	Yes	Yes	Yes	No	5-FU+platinum	4	45	75	1	5FU.PATIENT1.N.CLONE4	20-d	Healthy	Organoid
PATIENT1	20	71	Colon	Descending colon	Colon	NA	Descending colon	Yes	Yes	Yes	No	5-FU+platinum	4	45	75	1	5FU.PATIENT1.N.CLONE5	20-e	Healthy	Organoid
PATIENT1	20	71	Colon	Descending colon	Colon	NA	Descending colon	Yes	Yes	Yes	No	5-FU+platinum	4	45	75	1	5FU.PATIENT1.N.CLONE6	20-f	Healthy	Organoid
PATIENT2	21	24	Colon	Rectum	Colon	NA	Rectum	Yes	Yes	Yes	Yes	5-FU+platinum+radiation	3	30	77	0	5FU.PATIENT2.N.CLONE1	21-a	Healthy	Organoid
PATIENT2	21	24	Colon	Rectum	Colon	NA	Rectum	Yes	Yes	Yes	Yes	5-FU+platinum+radiation	3	30	77	0	5FU.PATIENT2.N.CLONE2	21-b	Healthy	Organoid
PATIENT2	21	24	Colon	Rectum	Colon	NA	Rectum	Yes	Yes	Yes	Yes	5-FU+platinum+radiation	3	30	77	0	5FU.PATIENT2.N.CLONE3	21-c	Healthy	Organoid
PATIENT2	21	24	Colon	Rectum	Colon	NA	Rectum	Yes	Yes	Yes	Yes	5-FU+platinum+radiation	3	30	77	0	5FU.PATIENT2.N.CLONE6	21-d	Healthy	Organoid
PATIENT3	22	66	Colon	Rectum	Colon	NA	Rectum	Yes	Yes	No	Yes	5-FU+radiation	NA	NA	34	0	5FU.PATIENT3.N.CLONE2	22-a	Healthy	Organoid
PATIENT3	22	66	Colon	Rectum	Colon	NA	Rectum	Yes	Yes	No	Yes	5-FU+radiation	NA	NA	34	0	5FU.PATIENT3.N.CLONE4	22-b	Healthy	Organoid
PATIENT3	22	66	Colon	Rectum	Colon	NA	Rectum	Yes	Yes	No	Yes	5-FU+radiation	NA	NA	34	1	5FU.PATIENT3.N.CLONE5	22-c	Healthy	Organoid
PATIENT4	23	52	Colon	Rectum	Colon	NA	Rectum	Yes	Yes	Yes	Yes	5-FU+platinum+radiation	3	90	51	0	5FU.PATIENT4.N.CLONE1	23-a	Healthy	Organoid
PATIENT4	23	52	Colon	Rectum	Colon	NA	Rectum	Yes	Yes	Yes	Yes	5-FU+platinum+radiation	3	90	51	0	5FU.PATIENT4.N.CLONE2	23-b	Healthy	Organoid
PATIENT4	23	52	Colon	Rectum	Colon	NA	Rectum	Yes	Yes	Yes	Yes	5-FU+platinum+radiation	3	90	51	1	5FU.PATIENT4.N.CLONE3	23-c	Healthy	Organoid
PATIENT5	24	58	Colon	Sigmoid	Colon	NA	Sigmoid	Yes	Yes	Yes	No	5-FU+platinum	2	30	41	0	5FU.PATIENT5.N.CLONE2	24-a	Healthy	Organoid
PATIENT5	24	58	Colon	Sigmoid	Colon	NA	Sigmoid	Yes	Yes	Yes	No	5-FU+platinum	2	30	41	0	5FU.PATIENT5.N.CLONE3	24-b	Healthy	Organoid
PATIENT5	24	58	Colon	Sigmoid	Colon	NA	Sigmoid	Yes	Yes	Yes	No	5-FU+platinum	2	30	41	1	5FU.PATIENT5.N.CLONE4	24-c	Healthy	Organoid
PATIENT5	24	58	Colon	Sigmoid	Colon	NA	Sigmoid	Yes	Yes	Yes	No	5-FU+platinum	2	30	41	1	5FU.PATIENT5.N.CLONE5	24-d	Healthy	Organoid
PATIENT5	24	58	Colon	Sigmoid	Colon	NA	Sigmoid	Yes	Yes	Yes	No	5-FU+platinum	2	30	41	1	5FU.PATIENT5.N.CLONE6	24-e	Healthy	Organoid
PATIENT5	24	58	Colon	Sigmoid	Colon	NA	Sigmoid	Yes	Yes	Yes	No	5-FU+platinum	2	30	41	1	5FU.PATIENT5.N.CLONE7	24-f	Healthy	Organoid
PATIENT6	50	68	Liver	Colon	Colon	Liver	Colon	Yes	Yes	Yes	No	5-FU+platinum	6	1095	NA	0	5FU.PATIENT6.LivN.CLONE2	50-a	Healthy	Organoid
PATIENT6	50	68	Liver	Colon	Colon	Liver	Colon	Yes	Yes	Yes	No	5-FU+platinum	6	1095	NA	0	5FU.PATIENT6.LivN.CLONE5	50-b	Healthy	Organoid
PATIENT7	51	72	Liver	Colon	Colon	Liver	Colon	Yes	Yes	Yes	No	5-FU+platinum	7	730	147	0	5FU.PATIENT7.LivN.CLONE4	51-a	Healthy	Organoid
PATIENT7	51	72	Liver	Colon	Colon	Liver	Colon	Yes	Yes	Yes	No	5-FU+platinum	7	730	147	0	5FU.PATIENT7.LivN.CLONE1	51-b	Healthy	Organoid
PATIENT8	52	45	Liver	Colon	Colon	Liver	Colon	Yes	Yes	Yes	Yes	5-FU+radiation	NA	30	34	0	5FU.PATIENT8.LivN.CLONE13	52-a	Healthy	Organoid
PATIENT8	52	45	Liver	Colon	Colon	Liver	Colon	Yes	Yes	Yes	Yes	5-FU+radiation	NA	30	34	0	5FU.PATIENT8.LivN.CLONE15	52-b	Healthy	Organoid
PATIENT9	53	61	Liver	Colon	Colon	Liver	Colon	Yes	Yes	Yes	No	5-FU+platinum	2	210	21	0	5FU.PATIENT9.LivN.CLONE3	53-b	Healthy	Organoid
PATIENT10	54	60	Liver	Colon	Colon	Liver	Colon	Yes	Yes	Yes	No	5-FU+platinum	4	30	NA	0	5FU.PATIENT10.LIVN.CLONE1	54-a	Healthy	Organoid
PATIENT10	54	60	Liver	Colon	Colon	Liver	Colon	Yes	Yes	Yes	No	5-FU+platinum	4	30	NA	0	5FU.PATIENT10.LIVN.CLONE4	54-b	Healthy	Organoid
PATIENT10	54	60	Liver	Colon	Colon	Liver	Colon	Yes	Yes	Yes	No	5-FU+platinum	4	30	NA	1	5FU.PATIENT10.LIVN.CLONE5	54-c	Healthy	Organoid
PATIENT11	55	48	Liver	Colon	Colon	Liver	Colon	Yes	Yes	Yes	No	5-FU+platinum	12	630	77	0	5FU.PATIENT11.LIVN.CLONE4	55-a	Healthy	Organoid
PATIENT12	25	76	Colon	Descending colon	Colon	NA	Descending colon	Yes	Yes	Yes	No	5-FU+platinum	1	45	14	0	5FU.PATIENT12.COLN.CLONE4	25-a	Healthy	Organoid
PATIENT12	25	76	Colon	Descending colon	Colon	NA	Descending colon	Yes	Yes	Yes	No	5-FU+platinum	1	45	14	1	5FU.PATIENT12.COLN.CLONE1	25-b	Healthy	Organoid
PATIENT12	25	76	Colon	Descending colon	Colon	NA	Descending colon	Yes	Yes	Yes	No	5-FU+platinum	1	45	14	1	5FU.PATIENT12.COLN.CLONE7	25-c	Healthy	Organoid
PATIENT13	26	77	Colon	Sigmoid	Colon	NA	Sigmoid	Yes	Yes	Yes	No	5-FU+platinum	6	15	NA	0	5FU.PATIENT13.COLN.CLONE1	26-a	Healthy	Organoid
PATIENT13	26	77	Colon	Sigmoid	Colon	NA	Sigmoid	Yes	Yes	Yes	No	5-FU+platinum	6	15	NA	0	5FU.PATIENT13.COLN.CLONE2	26-b	Healthy	Organoid
PATIENT13	26	77	Colon	Sigmoid	Colon	NA	Sigmoid	Yes	Yes	Yes	No	5-FU+platinum	6	15	NA	1	5FU.PATIENT13.COLN.CLONE5	26-c	Healthy	Organoid
PATIENT14	56	70	Liver	Colon	Colon	Liver	Colon	Yes	Yes	Yes	No	5-FU+platinum	4	75	NA	0	5FU.PATIENT14.LIVN.CLONE1	56-a	Healthy	Organoid
PATIENT14	56	70	Liver	Colon	Colon	Liver	Colon	Yes	Yes	Yes	No	5-FU+platinum	4	75	NA	1	5FU.PATIENT14.LIVN.CLONE7	56-b	Healthy	Organoid
PATIENT14	56	70	Liver	Colon	Colon	Liver	Colon	Yes	Yes	Yes	No	5-FU+platinum	4	75	NA	1	5FU.PATIENT14.LIVN.CLONE11	56-c	Healthy	Organoid
HLS:1	ah	60	Colon	NA	NA	NA	NA	No	No	No	No	None	NA	NA	NA	0	HLS:1	HLS:1	Healthy	MicroLaser
HLS:10	ah	60	Colon	NA	NA	NA	NA	No	No	No	No	None	NA	NA	NA	0	HLS:10	HLS:10	Healthy	MicroLaser
HLS:11	ah	60	Colon	NA	NA	NA	NA	No	No	No	No	None	NA	NA	NA	0	HLS:11	HLS:11	Healthy	MicroLaser
HLS:12	ah	60	Colon	NA	NA	NA	NA	No	No	No	No	None	NA	NA	NA	0	HLS:12	HLS:12	Healthy	MicroLaser
HLS:13	ah	60	Colon	NA	NA	NA	NA	No	No	No	No	None	NA	NA	NA	0	HLS:13	HLS:13	Healthy	MicroLaser
HLS:14	ah	60	Colon	NA	NA	NA	NA	No	No	No	No	None	NA	NA	NA	0	HLS:14	HLS:14	Healthy	MicroLaser
HLS:15	ah	60	Colon	NA	NA	NA	NA	No	No	No	No	None	NA	NA	NA	0	HLS:15	HLS:15	Healthy	MicroLaser
HLS:16	ah	60	Colon	NA	NA	NA	NA	No	No	No	No	None	NA	NA	NA	0	HLS:16	HLS:16	Healthy	MicroLaser
HLS:17	ah	60	Colon	NA	NA	NA	NA	No	No	No	No	None	NA	NA	NA	0	HLS:17	HLS:17	Healthy	MicroLaser
HLS:18	ah	60	Colon	NA	NA	NA	NA	No	No	No	No	None	NA	NA	NA	0	HLS:18	HLS:18	Healthy	MicroLaser
HLS:2	ah	60	Colon	NA	NA	NA	NA	No	No	No	No	None	NA	NA	NA	0	HLS:2	HLS:2	Healthy	MicroLaser
HLS:20	ah	60	Colon	NA	NA	NA	NA	No	No	No	No	None	NA	NA	NA	0	HLS:20	HLS:20	Healthy	MicroLaser
HLS:21	ah	60	Colon	NA	NA	NA	NA	No	No	No	No	None	NA	NA	NA	0	HLS:21	HLS:21	Healthy	MicroLaser
HLS:3	ah	60	Colon	NA	NA	NA	NA	No	No	No	No	None	NA	NA	NA	0	HLS:3	HLS:3	Healthy	MicroLaser
HLS:4	ah	60	Colon	NA	NA	NA	NA	No	No	No	No	None	NA	NA	NA	0	HLS:4	HLS:4	Healthy	MicroLaser
HLS:5	ah	60	Colon	NA	NA	NA	NA	No	No	No	No	None	NA	NA	NA	0	HLS:5	HLS:5	Healthy	MicroLaser
HLS:6	ah	60	Colon	NA	NA	NA	NA	No	No	No	No	None	NA	NA	NA	0	HLS:6	HLS:6	Healthy	MicroLaser
HLS:7	ah	60	Colon	NA	NA	NA	NA	No	No	No	No	None	NA	NA	NA	0	HLS:7	HLS:7	Healthy	MicroLaser
HLS:8	ah	60	Colon	NA	NA	NA	NA	No	No	No	No	None	NA	NA	NA	0	HLS:8	HLS:8	Healthy	MicroLaser
HLS:9	ah	60	Colon	NA	NA	NA	NA	No	No	No	No	None	NA	NA	NA	0	HLS:9	HLS:9	Healthy	MicroLaser
PD28690:1	am	79	Colon	NA	NA	NA	NA	No	No	No	No	None	NA	NA	NA	0	PD28690:1	PD28690:1	Healthy	MicroLaser
PD28690:10	am	79	Colon	NA	NA	NA	NA	No	No	No	No	None	NA	NA	NA	0	PD28690:10	PD28690:10	Healthy	MicroLaser
PD28690:14	am	79	Colon	NA	NA	NA	NA	No	No	No	No	None	NA	NA	NA	0	PD28690:14	PD28690:14	Healthy	MicroLaser
PD28690:15	am	79	Colon	NA	NA	NA	NA	No	No	No	No	None	NA	NA	NA	0	PD28690:15	PD28690:15	Healthy	MicroLaser
PD28690:17	am	79	Colon	NA	NA	NA	NA	No	No	No	No	None	NA	NA	NA	0	PD28690:17	PD28690:17	Healthy	MicroLaser
PD28690:18	am	79	Colon	NA	NA	NA	NA	No	No	No	No	None	NA	NA	NA	0	PD28690:18	PD28690:18	Healthy	MicroLaser
PD28690:19	am	79	Colon	NA	NA	NA	NA	No	No	No	No	None	NA	NA	NA	0	PD28690:19	PD28690:19	Healthy	MicroLaser
PD28690:2	am	79	Colon	NA	NA	NA	NA	No	No	No	No	None	NA	NA	NA	0	PD28690:2	PD28690:2	Healthy	MicroLaser
PD28690:3	am	79	Colon	NA	NA	NA	NA	No	No	No	No	None	NA	NA	NA	0	PD28690:3	PD28690:3	Healthy	MicroLaser
PD28690:4	am	79	Colon	NA	NA	NA	NA	No	No	No	No	None	NA	NA	NA	0	PD28690:4	PD28690:4	Healthy	MicroLaser
PD28690:5	am	79	Colon	NA	NA	NA	NA	No	No	No	No	None	NA	NA	NA	0	PD28690:5	PD28690:5	Healthy	MicroLaser
PD28690:6	am	79	Colon	NA	NA	NA	NA	No	No	No	No	None	NA	NA	NA	0	PD28690:6	PD28690:6	Healthy	MicroLaser
PD28690:7	am	79	Colon	NA	NA	NA	NA	No	No	No	No	None	NA	NA	NA	0	PD28690:7	PD28690:7	Healthy	MicroLaser
PD28690:8	am	79	Colon	NA	NA	NA	NA	No	No	No	No	None	NA	NA	NA	0	PD28690:8	PD28690:8	Healthy	MicroLaser
PD28690:9	am	79	Colon	NA	NA	NA	NA	No	No	No	No	None	NA	NA	NA	0	PD28690:9	PD28690:9	Healthy	MicroLaser
PD34199:1	d	67	Colon	NA	NA	NA	NA	No	No	No	No	None	NA	NA	NA	0	PD34199:1	PD34199:1	Healthy	MicroLaser
PD34199:10	d	67	Colon	NA	NA	NA	NA	No	No	No	No	None	NA	NA	NA	0	PD34199:10	PD34199:10	Healthy	MicroLaser
PD34199:11	d	67	Colon	NA	NA	NA	NA	No	No	No	No	None	NA	NA	NA	0	PD34199:11	PD34199:11	Healthy	MicroLaser
PD34199:12	d	67	Colon	NA	NA	NA	NA	No	No	No	No	None	NA	NA	NA	0	PD34199:12	PD34199:12	Healthy	MicroLaser
PD34199:13	d	67	Colon	NA	NA	NA	NA	No	No	No	No	None	NA	NA	NA	0	PD34199:13	PD34199:13	Healthy	MicroLaser
PD34199:14	d	67	Colon	NA	NA	NA	NA	No	No	No	No	None	NA	NA	NA	0	PD34199:14	PD34199:14	Healthy	MicroLaser
PD34199:15	d	67	Colon	NA	NA	NA	NA	No	No	No	No	None	NA	NA	NA	0	PD34199:15	PD34199:15	Healthy	MicroLaser
PD34199:16	d	67	Colon	NA	NA	NA	NA	No	No	No	No	None	NA	NA	NA	0	PD34199:16	PD34199:16	Healthy	MicroLaser
PD34199:17	d	67	Colon	NA	NA	NA	NA	No	No	No	No	None	NA	NA	NA	0	PD34199:17	PD34199:17	Healthy	MicroLaser
PD34199:18	d	67	Colon	NA	NA	NA	NA	No	No	No	No	None	NA	NA	NA	0	PD34199:18	PD34199:18	Healthy	MicroLaser
PD34199:19	d	67	Colon	NA	NA	NA	NA	No	No	No	No	None	NA	NA	NA	0	PD34199:19	PD34199:19	Healthy	MicroLaser
PD34199:2	d	67	Colon	NA	NA	NA	NA	No	No	No	No	None	NA	NA	NA	0	PD34199:2	PD34199:2	Healthy	MicroLaser
PD34199:20	d	67	Colon	NA	NA	NA	NA	No	No	No	No	None	NA	NA	NA	0	PD34199:20	PD34199:20	Healthy	MicroLaser
PD34199:21	d	67	Colon	NA	NA	NA	NA	No	No	No	No	None	NA	NA	NA	0	PD34199:21	PD34199:21	Healthy	MicroLaser
PD34199:22	d	67	Colon	NA	NA	NA	NA	No	No	No	No	None	NA	NA	NA	0	PD34199:22	PD34199:22	Healthy	MicroLaser
PD34199:23	d	67	Colon	NA	NA	NA	NA	No	No	No	No	None	NA	NA	NA	0	PD34199:23	PD34199:23	Healthy	MicroLaser
PD34199:24	d	67	Colon	NA	NA	NA	NA	No	No	No	No	None	NA	NA	NA	0	PD34199:24	PD34199:24	Healthy	MicroLaser
PD34199:25	d	67	Colon	NA	NA	NA	NA	No	No	No	No	None	NA	NA	NA	0	PD34199:25	PD34199:25	Healthy	MicroLaser
PD34199:26	d	67	Colon	NA	NA	NA	NA	No	No	No	No	None	NA	NA	NA	0	PD34199:26	PD34199:26	Healthy	MicroLaser
PD34199:27	d	67	Colon	NA	NA	NA	NA	No	No	No	No	None	NA	NA	NA	0	PD34199:27	PD34199:27	Healthy	MicroLaser
PD34199:28	d	67	Colon	NA	NA	NA	NA	No	No	No	No	None	NA	NA	NA	0	PD34199:28	PD34199:28	Healthy	MicroLaser
PD34199:29	d	67	Colon	NA	NA	NA	NA	No	No	No	No	None	NA	NA	NA	0	PD34199:29	PD34199:29	Healthy	MicroLaser
PD34199:3	d	67	Colon	NA	NA	NA	NA	No	No	No	No	None	NA	NA	NA	0	PD34199:3	PD34199:3	Healthy	MicroLaser
PD34199:31	d	67	Colon	NA	NA	NA	NA	No	No	No	No	None	NA	NA	NA	0	PD34199:31	PD34199:31	Healthy	MicroLaser
PD34199:32	d	67	Colon	NA	NA	NA	NA	No	No	No	No	None	NA	NA	NA	0	PD34199:32	PD34199:32	Healthy	MicroLaser
PD34199:36	d	67	Colon	NA	NA	NA	NA	No	No	No	No	None	NA	NA	NA	0	PD34199:36	PD34199:36	Healthy	MicroLaser
PD34199:38	d	67	Colon	NA	NA	NA	NA	No	No	No	No	None	NA	NA	NA	0	PD34199:38	PD34199:38	Healthy	MicroLaser
PD34199:39	d	67	Colon	NA	NA	NA	NA	No	No	No	No	None	NA	NA	NA	0	PD34199:39	PD34199:39	Healthy	MicroLaser
PD34199:4	d	67	Colon	NA	NA	NA	NA	No	No	No	No	None	NA	NA	NA	0	PD34199:4	PD34199:4	Healthy	MicroLaser
PD34199:40	d	67	Colon	NA	NA	NA	NA	No	No	No	No	None	NA	NA	NA	0	PD34199:40	PD34199:40	Healthy	MicroLaser
PD34199:41	d	67	Colon	NA	NA	NA	NA	No	No	No	No	None	NA	NA	NA	0	PD34199:41	PD34199:41	Healthy	MicroLaser
PD34199:42	d	67	Colon	NA	NA	NA	NA	No	No	No	No	None	NA	NA	NA	0	PD34199:42	PD34199:42	Healthy	MicroLaser
PD34199:45	d	67	Colon	NA	NA	NA	NA	No	No	No	No	None	NA	NA	NA	0	PD34199:45	PD34199:45	Healthy	MicroLaser
PD34199:46	d	67	Colon	NA	NA	NA	NA	No	No	No	No	None	NA	NA	NA	0	PD34199:46	PD34199:46	Healthy	MicroLaser
PD34199:47	d	67	Colon	NA	NA	NA	NA	No	No	No	No	None	NA	NA	NA	0	PD34199:47	PD34199:47	Healthy	MicroLaser
PD34199:48	d	67	Colon	NA	NA	NA	NA	No	No	No	No	None	NA	NA	NA	0	PD34199:48	PD34199:48	Healthy	MicroLaser
PD34199:49	d	67	Colon	NA	NA	NA	NA	No	No	No	No	None	NA	NA	NA	0	PD34199:49	PD34199:49	Healthy	MicroLaser
PD34199:5	d	67	Colon	NA	NA	NA	NA	No	No	No	No	None	NA	NA	NA	0	PD34199:5	PD34199:5	Healthy	MicroLaser
PD34199:50	d	67	Colon	NA	NA	NA	NA	No	No	No	No	None	NA	NA	NA	0	PD34199:50	PD34199:50	Healthy	MicroLaser
PD34199:51	d	67	Colon	NA	NA	NA	NA	No	No	No	No	None	NA	NA	NA	0	PD34199:51	PD34199:51	Healthy	MicroLaser
PD34199:53	d	67	Colon	NA	NA	NA	NA	No	No	No	No	None	NA	NA	NA	0	PD34199:53	PD34199:53	Healthy	MicroLaser
PD34199:54	d	67	Colon	NA	NA	NA	NA	No	No	No	No	None	NA	NA	NA	0	PD34199:54	PD34199:54	Healthy	MicroLaser
PD34199:56	d	67	Colon	NA	NA	NA	NA	No	No	No	No	None	NA	NA	NA	0	PD34199:56	PD34199:56	Healthy	MicroLaser
PD34199:57	d	67	Colon	NA	NA	NA	NA	No	No	No	No	None	NA	NA	NA	0	PD34199:57	PD34199:57	Healthy	MicroLaser
PD34199:6	d	67	Colon	NA	NA	NA	NA	No	No	No	No	None	NA	NA	NA	0	PD34199:6	PD34199:6	Healthy	MicroLaser
PD34199:7	d	67	Colon	NA	NA	NA	NA	No	No	No	No	None	NA	NA	NA	0	PD34199:7	PD34199:7	Healthy	MicroLaser
PD34199:8	d	67	Colon	NA	NA	NA	NA	No	No	No	No	None	NA	NA	NA	0	PD34199:8	PD34199:8	Healthy	MicroLaser
PD34199:9	d	67	Colon	NA	NA	NA	NA	No	No	No	No	None	NA	NA	NA	0	PD34199:9	PD34199:9	Healthy	MicroLaser
PD34200:1	n	54	Colon	NA	NA	NA	NA	No	No	No	No	None	NA	NA	NA	0	PD34200:1	PD34200:1	Healthy	MicroLaser
PD34200:10	n	54	Colon	NA	NA	NA	NA	No	No	No	No	None	NA	NA	NA	0	PD34200:10	PD34200:10	Healthy	MicroLaser
PD34200:102	n	54	Colon	NA	NA	NA	NA	No	No	No	No	None	NA	NA	NA	0	PD34200:102	PD34200:102	Healthy	MicroLaser
PD34200:103	n	54	Colon	NA	NA	NA	NA	No	No	No	No	None	NA	NA	NA	0	PD34200:103	PD34200:103	Healthy	MicroLaser
PD34200:105	n	54	Colon	NA	NA	NA	NA	No	No	No	No	None	NA	NA	NA	0	PD34200:105	PD34200:105	Healthy	MicroLaser
PD34200:106	n	54	Colon	NA	NA	NA	NA	No	No	No	No	None	NA	NA	NA	0	PD34200:106	PD34200:106	Healthy	MicroLaser
PD34200:107	n	54	Colon	NA	NA	NA	NA	No	No	No	No	None	NA	NA	NA	0	PD34200:107	PD34200:107	Healthy	MicroLaser
PD34200:11	n	54	Colon	NA	NA	NA	NA	No	No	No	No	None	NA	NA	NA	0	PD34200:11	PD34200:11	Healthy	MicroLaser
PD34200:12	n	54	Colon	NA	NA	NA	NA	No	No	No	No	None	NA	NA	NA	0	PD34200:12	PD34200:12	Healthy	MicroLaser
PD34200:13	n	54	Colon	NA	NA	NA	NA	No	No	No	No	None	NA	NA	NA	0	PD34200:13	PD34200:13	Healthy	MicroLaser
PD34200:14	n	54	Colon	NA	NA	NA	NA	No	No	No	No	None	NA	NA	NA	0	PD34200:14	PD34200:14	Healthy	MicroLaser
PD34200:15	n	54	Colon	NA	NA	NA	NA	No	No	No	No	None	NA	NA	NA	0	PD34200:15	PD34200:15	Healthy	MicroLaser
PD34200:16	n	54	Colon	NA	NA	NA	NA	No	No	No	No	None	NA	NA	NA	0	PD34200:16	PD34200:16	Healthy	MicroLaser
PD34200:17	n	54	Colon	NA	NA	NA	NA	No	No	No	No	None	NA	NA	NA	0	PD34200:17	PD34200:17	Healthy	MicroLaser
PD34200:18	n	54	Colon	NA	NA	NA	NA	No	No	No	No	None	NA	NA	NA	0	PD34200:18	PD34200:18	Healthy	MicroLaser
PD34200:19	n	54	Colon	NA	NA	NA	NA	No	No	No	No	None	NA	NA	NA	0	PD34200:19	PD34200:19	Healthy	MicroLaser
PD34200:2	n	54	Colon	NA	NA	NA	NA	No	No	No	No	None	NA	NA	NA	0	PD34200:2	PD34200:2	Healthy	MicroLaser
PD34200:20	n	54	Colon	NA	NA	NA	NA	No	No	No	No	None	NA	NA	NA	0	PD34200:20	PD34200:20	Healthy	MicroLaser
PD34200:21	n	54	Colon	NA	NA	NA	NA	No	No	No	No	None	NA	NA	NA	0	PD34200:21	PD34200:21	Healthy	MicroLaser
PD34200:22	n	54	Colon	NA	NA	NA	NA	No	No	No	No	None	NA	NA	NA	0	PD34200:22	PD34200:22	Healthy	MicroLaser
PD34200:23	n	54	Colon	NA	NA	NA	NA	No	No	No	No	None	NA	NA	NA	0	PD34200:23	PD34200:23	Healthy	MicroLaser
PD34200:24	n	54	Colon	NA	NA	NA	NA	No	No	No	No	None	NA	NA	NA	0	PD34200:24	PD34200:24	Healthy	MicroLaser
PD34200:25	n	54	Colon	NA	NA	NA	NA	No	No	No	No	None	NA	NA	NA	0	PD34200:25	PD34200:25	Healthy	MicroLaser
PD34200:26	n	54	Colon	NA	NA	NA	NA	No	No	No	No	None	NA	NA	NA	0	PD34200:26	PD34200:26	Healthy	MicroLaser
PD34200:27	n	54	Colon	NA	NA	NA	NA	No	No	No	No	None	NA	NA	NA	0	PD34200:27	PD34200:27	Healthy	MicroLaser
PD34200:28	n	54	Colon	NA	NA	NA	NA	No	No	No	No	None	NA	NA	NA	0	PD34200:28	PD34200:28	Healthy	MicroLaser
PD34200:29	n	54	Colon	NA	NA	NA	NA	No	No	No	No	None	NA	NA	NA	0	PD34200:29	PD34200:29	Healthy	MicroLaser
PD34200:3	n	54	Colon	NA	NA	NA	NA	No	No	No	No	None	NA	NA	NA	0	PD34200:3	PD34200:3	Healthy	MicroLaser
PD34200:30	n	54	Colon	NA	NA	NA	NA	No	No	No	No	None	NA	NA	NA	0	PD34200:30	PD34200:30	Healthy	MicroLaser
PD34200:31	n	54	Colon	NA	NA	NA	NA	No	No	No	No	None	NA	NA	NA	0	PD34200:31	PD34200:31	Healthy	MicroLaser
PD34200:32	n	54	Colon	NA	NA	NA	NA	No	No	No	No	None	NA	NA	NA	0	PD34200:32	PD34200:32	Healthy	MicroLaser
PD34200:33	n	54	Colon	NA	NA	NA	NA	No	No	No	No	None	NA	NA	NA	0	PD34200:33	PD34200:33	Healthy	MicroLaser
PD34200:34	n	54	Colon	NA	NA	NA	NA	No	No	No	No	None	NA	NA	NA	0	PD34200:34	PD34200:34	Healthy	MicroLaser
PD34200:35	n	54	Colon	NA	NA	NA	NA	No	No	No	No	None	NA	NA	NA	0	PD34200:35	PD34200:35	Healthy	MicroLaser
PD34200:36	n	54	Colon	NA	NA	NA	NA	No	No	No	No	None	NA	NA	NA	0	PD34200:36	PD34200:36	Healthy	MicroLaser
PD34200:37	n	54	Colon	NA	NA	NA	NA	No	No	No	No	None	NA	NA	NA	0	PD34200:37	PD34200:37	Healthy	MicroLaser
PD34200:38	n	54	Colon	NA	NA	NA	NA	No	No	No	No	None	NA	NA	NA	0	PD34200:38	PD34200:38	Healthy	MicroLaser
PD34200:39	n	54	Colon	NA	NA	NA	NA	No	No	No	No	None	NA	NA	NA	0	PD34200:39	PD34200:39	Healthy	MicroLaser
PD34200:4	n	54	Colon	NA	NA	NA	NA	No	No	No	No	None	NA	NA	NA	0	PD34200:4	PD34200:4	Healthy	MicroLaser
PD34200:40	n	54	Colon	NA	NA	NA	NA	No	No	No	No	None	NA	NA	NA	0	PD34200:40	PD34200:40	Healthy	MicroLaser
PD34200:41	n	54	Colon	NA	NA	NA	NA	No	No	No	No	None	NA	NA	NA	0	PD34200:41	PD34200:41	Healthy	MicroLaser
PD34200:42	n	54	Colon	NA	NA	NA	NA	No	No	No	No	None	NA	NA	NA	0	PD34200:42	PD34200:42	Healthy	MicroLaser
PD34200:43	n	54	Colon	NA	NA	NA	NA	No	No	No	No	None	NA	NA	NA	0	PD34200:43	PD34200:43	Healthy	MicroLaser
PD34200:44	n	54	Colon	NA	NA	NA	NA	No	No	No	No	None	NA	NA	NA	0	PD34200:44	PD34200:44	Healthy	MicroLaser
PD34200:45	n	54	Colon	NA	NA	NA	NA	No	No	No	No	None	NA	NA	NA	0	PD34200:45	PD34200:45	Healthy	MicroLaser
PD34200:46	n	54	Colon	NA	NA	NA	NA	No	No	No	No	None	NA	NA	NA	0	PD34200:46	PD34200:46	Healthy	MicroLaser
PD34200:47	n	54	Colon	NA	NA	NA	NA	No	No	No	No	None	NA	NA	NA	0	PD34200:47	PD34200:47	Healthy	MicroLaser
PD34200:48	n	54	Colon	NA	NA	NA	NA	No	No	No	No	None	NA	NA	NA	0	PD34200:48	PD34200:48	Healthy	MicroLaser
PD34200:49	n	54	Colon	NA	NA	NA	NA	No	No	No	No	None	NA	NA	NA	0	PD34200:49	PD34200:49	Healthy	MicroLaser
PD34200:5	n	54	Colon	NA	NA	NA	NA	No	No	No	No	None	NA	NA	NA	0	PD34200:5	PD34200:5	Healthy	MicroLaser
PD34200:50	n	54	Colon	NA	NA	NA	NA	No	No	No	No	None	NA	NA	NA	0	PD34200:50	PD34200:50	Healthy	MicroLaser
PD34200:51	n	54	Colon	NA	NA	NA	NA	No	No	No	No	None	NA	NA	NA	0	PD34200:51	PD34200:51	Healthy	MicroLaser
PD34200:52	n	54	Colon	NA	NA	NA	NA	No	No	No	No	None	NA	NA	NA	0	PD34200:52	PD34200:52	Healthy	MicroLaser
PD34200:53	n	54	Colon	NA	NA	NA	NA	No	No	No	No	None	NA	NA	NA	0	PD34200:53	PD34200:53	Healthy	MicroLaser
PD34200:54	n	54	Colon	NA	NA	NA	NA	No	No	No	No	None	NA	NA	NA	0	PD34200:54	PD34200:54	Healthy	MicroLaser
PD34200:56	n	54	Colon	NA	NA	NA	NA	No	No	No	No	None	NA	NA	NA	0	PD34200:56	PD34200:56	Healthy	MicroLaser
PD34200:6	n	54	Colon	NA	NA	NA	NA	No	No	No	No	None	NA	NA	NA	0	PD34200:6	PD34200:6	Healthy	MicroLaser
PD34200:61	n	54	Colon	NA	NA	NA	NA	No	No	No	No	None	NA	NA	NA	0	PD34200:61	PD34200:61	Healthy	MicroLaser
PD34200:62	n	54	Colon	NA	NA	NA	NA	No	No	No	No	None	NA	NA	NA	0	PD34200:62	PD34200:62	Healthy	MicroLaser
PD34200:63	n	54	Colon	NA	NA	NA	NA	No	No	No	No	None	NA	NA	NA	0	PD34200:63	PD34200:63	Healthy	MicroLaser
PD34200:64	n	54	Colon	NA	NA	NA	NA	No	No	No	No	None	NA	NA	NA	0	PD34200:64	PD34200:64	Healthy	MicroLaser
PD34200:65	n	54	Colon	NA	NA	NA	NA	No	No	No	No	None	NA	NA	NA	0	PD34200:65	PD34200:65	Healthy	MicroLaser
PD34200:66	n	54	Colon	NA	NA	NA	NA	No	No	No	No	None	NA	NA	NA	0	PD34200:66	PD34200:66	Healthy	MicroLaser
PD34200:68	n	54	Colon	NA	NA	NA	NA	No	No	No	No	None	NA	NA	NA	0	PD34200:68	PD34200:68	Healthy	MicroLaser
PD34200:69	n	54	Colon	NA	NA	NA	NA	No	No	No	No	None	NA	NA	NA	0	PD34200:69	PD34200:69	Healthy	MicroLaser
PD34200:7	n	54	Colon	NA	NA	NA	NA	No	No	No	No	None	NA	NA	NA	0	PD34200:7	PD34200:7	Healthy	MicroLaser
PD34200:70	n	54	Colon	NA	NA	NA	NA	No	No	No	No	None	NA	NA	NA	0	PD34200:70	PD34200:70	Healthy	MicroLaser
PD34200:71	n	54	Colon	NA	NA	NA	NA	No	No	No	No	None	NA	NA	NA	0	PD34200:71	PD34200:71	Healthy	MicroLaser
PD34200:72	n	54	Colon	NA	NA	NA	NA	No	No	No	No	None	NA	NA	NA	0	PD34200:72	PD34200:72	Healthy	MicroLaser
PD34200:73	n	54	Colon	NA	NA	NA	NA	No	No	No	No	None	NA	NA	NA	0	PD34200:73	PD34200:73	Healthy	MicroLaser
PD34200:74	n	54	Colon	NA	NA	NA	NA	No	No	No	No	None	NA	NA	NA	0	PD34200:74	PD34200:74	Healthy	MicroLaser
PD34200:75	n	54	Colon	NA	NA	NA	NA	No	No	No	No	None	NA	NA	NA	0	PD34200:75	PD34200:75	Healthy	MicroLaser
PD34200:76	n	54	Colon	NA	NA	NA	NA	No	No	No	No	None	NA	NA	NA	0	PD34200:76	PD34200:76	Healthy	MicroLaser
PD34200:77	n	54	Colon	NA	NA	NA	NA	No	No	No	No	None	NA	NA	NA	0	PD34200:77	PD34200:77	Healthy	MicroLaser
PD34200:78	n	54	Colon	NA	NA	NA	NA	No	No	No	No	None	NA	NA	NA	0	PD34200:78	PD34200:78	Healthy	MicroLaser
PD34200:79	n	54	Colon	NA	NA	NA	NA	No	No	No	No	None	NA	NA	NA	0	PD34200:79	PD34200:79	Healthy	MicroLaser
PD34200:8	n	54	Colon	NA	NA	NA	NA	No	No	No	No	None	NA	NA	NA	0	PD34200:8	PD34200:8	Healthy	MicroLaser
PD34200:80	n	54	Colon	NA	NA	NA	NA	No	No	No	No	None	NA	NA	NA	0	PD34200:80	PD34200:80	Healthy	MicroLaser
PD34200:81	n	54	Colon	NA	NA	NA	NA	No	No	No	No	None	NA	NA	NA	0	PD34200:81	PD34200:81	Healthy	MicroLaser
PD34200:82	n	54	Colon	NA	NA	NA	NA	No	No	No	No	None	NA	NA	NA	0	PD34200:82	PD34200:82	Healthy	MicroLaser
PD34200:83	n	54	Colon	NA	NA	NA	NA	No	No	No	No	None	NA	NA	NA	0	PD34200:83	PD34200:83	Healthy	MicroLaser
PD34200:84	n	54	Colon	NA	NA	NA	NA	No	No	No	No	None	NA	NA	NA	0	PD34200:84	PD34200:84	Healthy	MicroLaser
PD34200:85	n	54	Colon	NA	NA	NA	NA	No	No	No	No	None	NA	NA	NA	0	PD34200:85	PD34200:85	Healthy	MicroLaser
PD34200:87	n	54	Colon	NA	NA	NA	NA	No	No	No	No	None	NA	NA	NA	0	PD34200:87	PD34200:87	Healthy	MicroLaser
PD34200:88	n	54	Colon	NA	NA	NA	NA	No	No	No	No	None	NA	NA	NA	0	PD34200:88	PD34200:88	Healthy	MicroLaser
PD34200:89	n	54	Colon	NA	NA	NA	NA	No	No	No	No	None	NA	NA	NA	0	PD34200:89	PD34200:89	Healthy	MicroLaser
PD34200:9	n	54	Colon	NA	NA	NA	NA	No	No	No	No	None	NA	NA	NA	0	PD34200:9	PD34200:9	Healthy	MicroLaser
PD34200:90	n	54	Colon	NA	NA	NA	NA	No	No	No	No	None	NA	NA	NA	0	PD34200:90	PD34200:90	Healthy	MicroLaser
PD34200:91	n	54	Colon	NA	NA	NA	NA	No	No	No	No	None	NA	NA	NA	0	PD34200:91	PD34200:91	Healthy	MicroLaser
PD34200:92	n	54	Colon	NA	NA	NA	NA	No	No	No	No	None	NA	NA	NA	0	PD34200:92	PD34200:92	Healthy	MicroLaser
PD34200:93	n	54	Colon	NA	NA	NA	NA	No	No	No	No	None	NA	NA	NA	0	PD34200:93	PD34200:93	Healthy	MicroLaser
PD34200:94	n	54	Colon	NA	NA	NA	NA	No	No	No	No	None	NA	NA	NA	0	PD34200:94	PD34200:94	Healthy	MicroLaser
PD34200:95	n	54	Colon	NA	NA	NA	NA	No	No	No	No	None	NA	NA	NA	0	PD34200:95	PD34200:95	Healthy	MicroLaser
PD34200:96	n	54	Colon	NA	NA	NA	NA	No	No	No	No	None	NA	NA	NA	0	PD34200:96	PD34200:96	Healthy	MicroLaser
PD34200:98	n	54	Colon	NA	NA	NA	NA	No	No	No	No	None	NA	NA	NA	0	PD34200:98	PD34200:98	Healthy	MicroLaser
PD34200:99	n	54	Colon	NA	NA	NA	NA	No	No	No	No	None	NA	NA	NA	0	PD34200:99	PD34200:99	Healthy	MicroLaser
PD34201:1	v	38	Colon	NA	NA	NA	NA	No	No	No	No	None	NA	NA	NA	0	PD34201:1	PD34201:1	Healthy	MicroLaser
PD34201:10	v	38	Colon	NA	NA	NA	NA	No	No	No	No	None	NA	NA	NA	0	PD34201:10	PD34201:10	Healthy	MicroLaser
PD34201:100	v	38	Colon	NA	NA	NA	NA	No	No	No	No	None	NA	NA	NA	0	PD34201:100	PD34201:100	Healthy	MicroLaser
PD34201:101	v	38	Colon	NA	NA	NA	NA	No	No	No	No	None	NA	NA	NA	0	PD34201:101	PD34201:101	Healthy	MicroLaser
PD34201:102	v	38	Colon	NA	NA	NA	NA	No	No	No	No	None	NA	NA	NA	0	PD34201:102	PD34201:102	Healthy	MicroLaser
PD34201:104	v	38	Colon	NA	NA	NA	NA	No	No	No	No	None	NA	NA	NA	0	PD34201:104	PD34201:104	Healthy	MicroLaser
PD34201:105	v	38	Colon	NA	NA	NA	NA	No	No	No	No	None	NA	NA	NA	0	PD34201:105	PD34201:105	Healthy	MicroLaser
PD34201:106	v	38	Colon	NA	NA	NA	NA	No	No	No	No	None	NA	NA	NA	0	PD34201:106	PD34201:106	Healthy	MicroLaser
PD34201:107	v	38	Colon	NA	NA	NA	NA	No	No	No	No	None	NA	NA	NA	0	PD34201:107	PD34201:107	Healthy	MicroLaser
PD34201:108	v	38	Colon	NA	NA	NA	NA	No	No	No	No	None	NA	NA	NA	0	PD34201:108	PD34201:108	Healthy	MicroLaser
PD34201:109	v	38	Colon	NA	NA	NA	NA	No	No	No	No	None	NA	NA	NA	0	PD34201:109	PD34201:109	Healthy	MicroLaser
PD34201:11	v	38	Colon	NA	NA	NA	NA	No	No	No	No	None	NA	NA	NA	0	PD34201:11	PD34201:11	Healthy	MicroLaser
PD34201:110	v	38	Colon	NA	NA	NA	NA	No	No	No	No	None	NA	NA	NA	0	PD34201:110	PD34201:110	Healthy	MicroLaser
PD34201:111	v	38	Colon	NA	NA	NA	NA	No	No	No	No	None	NA	NA	NA	0	PD34201:111	PD34201:111	Healthy	MicroLaser
PD34201:113	v	38	Colon	NA	NA	NA	NA	No	No	No	No	None	NA	NA	NA	0	PD34201:113	PD34201:113	Healthy	MicroLaser
PD34201:114	v	38	Colon	NA	NA	NA	NA	No	No	No	No	None	NA	NA	NA	0	PD34201:114	PD34201:114	Healthy	MicroLaser
PD34201:115	v	38	Colon	NA	NA	NA	NA	No	No	No	No	None	NA	NA	NA	0	PD34201:115	PD34201:115	Healthy	MicroLaser
PD34201:12	v	38	Colon	NA	NA	NA	NA	No	No	No	No	None	NA	NA	NA	0	PD34201:12	PD34201:12	Healthy	MicroLaser
PD34201:13	v	38	Colon	NA	NA	NA	NA	No	No	No	No	None	NA	NA	NA	0	PD34201:13	PD34201:13	Healthy	MicroLaser
PD34201:14	v	38	Colon	NA	NA	NA	NA	No	No	No	No	None	NA	NA	NA	0	PD34201:14	PD34201:14	Healthy	MicroLaser
PD34201:15	v	38	Colon	NA	NA	NA	NA	No	No	No	No	None	NA	NA	NA	0	PD34201:15	PD34201:15	Healthy	MicroLaser
PD34201:16	v	38	Colon	NA	NA	NA	NA	No	No	No	No	None	NA	NA	NA	0	PD34201:16	PD34201:16	Healthy	MicroLaser
PD34201:17	v	38	Colon	NA	NA	NA	NA	No	No	No	No	None	NA	NA	NA	0	PD34201:17	PD34201:17	Healthy	MicroLaser
PD34201:18	v	38	Colon	NA	NA	NA	NA	No	No	No	No	None	NA	NA	NA	0	PD34201:18	PD34201:18	Healthy	MicroLaser
PD34201:19	v	38	Colon	NA	NA	NA	NA	No	No	No	No	None	NA	NA	NA	0	PD34201:19	PD34201:19	Healthy	MicroLaser
PD34201:2	v	38	Colon	NA	NA	NA	NA	No	No	No	No	None	NA	NA	NA	0	PD34201:2	PD34201:2	Healthy	MicroLaser
PD34201:20	v	38	Colon	NA	NA	NA	NA	No	No	No	No	None	NA	NA	NA	0	PD34201:20	PD34201:20	Healthy	MicroLaser
PD34201:21	v	38	Colon	NA	NA	NA	NA	No	No	No	No	None	NA	NA	NA	0	PD34201:21	PD34201:21	Healthy	MicroLaser
PD34201:22	v	38	Colon	NA	NA	NA	NA	No	No	No	No	None	NA	NA	NA	0	PD34201:22	PD34201:22	Healthy	MicroLaser
PD34201:23	v	38	Colon	NA	NA	NA	NA	No	No	No	No	None	NA	NA	NA	0	PD34201:23	PD34201:23	Healthy	MicroLaser
PD34201:24	v	38	Colon	NA	NA	NA	NA	No	No	No	No	None	NA	NA	NA	0	PD34201:24	PD34201:24	Healthy	MicroLaser
PD34201:25	v	38	Colon	NA	NA	NA	NA	No	No	No	No	None	NA	NA	NA	0	PD34201:25	PD34201:25	Healthy	MicroLaser
PD34201:26	v	38	Colon	NA	NA	NA	NA	No	No	No	No	None	NA	NA	NA	0	PD34201:26	PD34201:26	Healthy	MicroLaser
PD34201:27	v	38	Colon	NA	NA	NA	NA	No	No	No	No	None	NA	NA	NA	0	PD34201:27	PD34201:27	Healthy	MicroLaser
PD34201:28	v	38	Colon	NA	NA	NA	NA	No	No	No	No	None	NA	NA	NA	0	PD34201:28	PD34201:28	Healthy	MicroLaser
PD34201:29	v	38	Colon	NA	NA	NA	NA	No	No	No	No	None	NA	NA	NA	0	PD34201:29	PD34201:29	Healthy	MicroLaser
PD34201:3	v	38	Colon	NA	NA	NA	NA	No	No	No	No	None	NA	NA	NA	0	PD34201:3	PD34201:3	Healthy	MicroLaser
PD34201:30	v	38	Colon	NA	NA	NA	NA	No	No	No	No	None	NA	NA	NA	0	PD34201:30	PD34201:30	Healthy	MicroLaser
PD34201:31	v	38	Colon	NA	NA	NA	NA	No	No	No	No	None	NA	NA	NA	0	PD34201:31	PD34201:31	Healthy	MicroLaser
PD34201:32	v	38	Colon	NA	NA	NA	NA	No	No	No	No	None	NA	NA	NA	0	PD34201:32	PD34201:32	Healthy	MicroLaser
PD34201:33	v	38	Colon	NA	NA	NA	NA	No	No	No	No	None	NA	NA	NA	0	PD34201:33	PD34201:33	Healthy	MicroLaser
PD34201:34	v	38	Colon	NA	NA	NA	NA	No	No	No	No	None	NA	NA	NA	0	PD34201:34	PD34201:34	Healthy	MicroLaser
PD34201:35	v	38	Colon	NA	NA	NA	NA	No	No	No	No	None	NA	NA	NA	0	PD34201:35	PD34201:35	Healthy	MicroLaser
PD34201:36	v	38	Colon	NA	NA	NA	NA	No	No	No	No	None	NA	NA	NA	0	PD34201:36	PD34201:36	Healthy	MicroLaser
PD34201:37	v	38	Colon	NA	NA	NA	NA	No	No	No	No	None	NA	NA	NA	0	PD34201:37	PD34201:37	Healthy	MicroLaser
PD34201:38	v	38	Colon	NA	NA	NA	NA	No	No	No	No	None	NA	NA	NA	0	PD34201:38	PD34201:38	Healthy	MicroLaser
PD34201:39	v	38	Colon	NA	NA	NA	NA	No	No	No	No	None	NA	NA	NA	0	PD34201:39	PD34201:39	Healthy	MicroLaser
PD34201:4	v	38	Colon	NA	NA	NA	NA	No	No	No	No	None	NA	NA	NA	0	PD34201:4	PD34201:4	Healthy	MicroLaser
PD34201:40	v	38	Colon	NA	NA	NA	NA	No	No	No	No	None	NA	NA	NA	0	PD34201:40	PD34201:40	Healthy	MicroLaser
PD34201:41	v	38	Colon	NA	NA	NA	NA	No	No	No	No	None	NA	NA	NA	0	PD34201:41	PD34201:41	Healthy	MicroLaser
PD34201:42	v	38	Colon	NA	NA	NA	NA	No	No	No	No	None	NA	NA	NA	0	PD34201:42	PD34201:42	Healthy	MicroLaser
PD34201:43	v	38	Colon	NA	NA	NA	NA	No	No	No	No	None	NA	NA	NA	0	PD34201:43	PD34201:43	Healthy	MicroLaser
PD34201:44	v	38	Colon	NA	NA	NA	NA	No	No	No	No	None	NA	NA	NA	0	PD34201:44	PD34201:44	Healthy	MicroLaser
PD34201:45	v	38	Colon	NA	NA	NA	NA	No	No	No	No	None	NA	NA	NA	0	PD34201:45	PD34201:45	Healthy	MicroLaser
PD34201:46	v	38	Colon	NA	NA	NA	NA	No	No	No	No	None	NA	NA	NA	0	PD34201:46	PD34201:46	Healthy	MicroLaser
PD34201:47	v	38	Colon	NA	NA	NA	NA	No	No	No	No	None	NA	NA	NA	0	PD34201:47	PD34201:47	Healthy	MicroLaser
PD34201:48	v	38	Colon	NA	NA	NA	NA	No	No	No	No	None	NA	NA	NA	0	PD34201:48	PD34201:48	Healthy	MicroLaser
PD34201:49	v	38	Colon	NA	NA	NA	NA	No	No	No	No	None	NA	NA	NA	0	PD34201:49	PD34201:49	Healthy	MicroLaser
PD34201:5	v	38	Colon	NA	NA	NA	NA	No	No	No	No	None	NA	NA	NA	0	PD34201:5	PD34201:5	Healthy	MicroLaser
PD34201:50	v	38	Colon	NA	NA	NA	NA	No	No	No	No	None	NA	NA	NA	0	PD34201:50	PD34201:50	Healthy	MicroLaser
PD34201:51	v	38	Colon	NA	NA	NA	NA	No	No	No	No	None	NA	NA	NA	0	PD34201:51	PD34201:51	Healthy	MicroLaser
PD34201:52	v	38	Colon	NA	NA	NA	NA	No	No	No	No	None	NA	NA	NA	0	PD34201:52	PD34201:52	Healthy	MicroLaser
PD34201:53	v	38	Colon	NA	NA	NA	NA	No	No	No	No	None	NA	NA	NA	0	PD34201:53	PD34201:53	Healthy	MicroLaser
PD34201:54	v	38	Colon	NA	NA	NA	NA	No	No	No	No	None	NA	NA	NA	0	PD34201:54	PD34201:54	Healthy	MicroLaser
PD34201:55	v	38	Colon	NA	NA	NA	NA	No	No	No	No	None	NA	NA	NA	0	PD34201:55	PD34201:55	Healthy	MicroLaser
PD34201:56	v	38	Colon	NA	NA	NA	NA	No	No	No	No	None	NA	NA	NA	0	PD34201:56	PD34201:56	Healthy	MicroLaser
PD34201:57	v	38	Colon	NA	NA	NA	NA	No	No	No	No	None	NA	NA	NA	0	PD34201:57	PD34201:57	Healthy	MicroLaser
PD34201:58	v	38	Colon	NA	NA	NA	NA	No	No	No	No	None	NA	NA	NA	0	PD34201:58	PD34201:58	Healthy	MicroLaser
PD34201:6	v	38	Colon	NA	NA	NA	NA	No	No	No	No	None	NA	NA	NA	0	PD34201:6	PD34201:6	Healthy	MicroLaser
PD34201:60	v	38	Colon	NA	NA	NA	NA	No	No	No	No	None	NA	NA	NA	0	PD34201:60	PD34201:60	Healthy	MicroLaser
PD34201:61	v	38	Colon	NA	NA	NA	NA	No	No	No	No	None	NA	NA	NA	0	PD34201:61	PD34201:61	Healthy	MicroLaser
PD34201:65	v	38	Colon	NA	NA	NA	NA	No	No	No	No	None	NA	NA	NA	0	PD34201:65	PD34201:65	Healthy	MicroLaser
PD34201:66	v	38	Colon	NA	NA	NA	NA	No	No	No	No	None	NA	NA	NA	0	PD34201:66	PD34201:66	Healthy	MicroLaser
PD34201:68	v	38	Colon	NA	NA	NA	NA	No	No	No	No	None	NA	NA	NA	0	PD34201:68	PD34201:68	Healthy	MicroLaser
PD34201:69	v	38	Colon	NA	NA	NA	NA	No	No	No	No	None	NA	NA	NA	0	PD34201:69	PD34201:69	Healthy	MicroLaser
PD34201:7	v	38	Colon	NA	NA	NA	NA	No	No	No	No	None	NA	NA	NA	0	PD34201:7	PD34201:7	Healthy	MicroLaser
PD34201:70	v	38	Colon	NA	NA	NA	NA	No	No	No	No	None	NA	NA	NA	0	PD34201:70	PD34201:70	Healthy	MicroLaser
PD34201:71	v	38	Colon	NA	NA	NA	NA	No	No	No	No	None	NA	NA	NA	0	PD34201:71	PD34201:71	Healthy	MicroLaser
PD34201:72	v	38	Colon	NA	NA	NA	NA	No	No	No	No	None	NA	NA	NA	0	PD34201:72	PD34201:72	Healthy	MicroLaser
PD34201:73	v	38	Colon	NA	NA	NA	NA	No	No	No	No	None	NA	NA	NA	0	PD34201:73	PD34201:73	Healthy	MicroLaser
PD34201:74	v	38	Colon	NA	NA	NA	NA	No	No	No	No	None	NA	NA	NA	0	PD34201:74	PD34201:74	Healthy	MicroLaser
PD34201:75	v	38	Colon	NA	NA	NA	NA	No	No	No	No	None	NA	NA	NA	0	PD34201:75	PD34201:75	Healthy	MicroLaser
PD34201:76	v	38	Colon	NA	NA	NA	NA	No	No	No	No	None	NA	NA	NA	0	PD34201:76	PD34201:76	Healthy	MicroLaser
PD34201:77	v	38	Colon	NA	NA	NA	NA	No	No	No	No	None	NA	NA	NA	0	PD34201:77	PD34201:77	Healthy	MicroLaser
PD34201:79	v	38	Colon	NA	NA	NA	NA	No	No	No	No	None	NA	NA	NA	0	PD34201:79	PD34201:79	Healthy	MicroLaser
PD34201:8	v	38	Colon	NA	NA	NA	NA	No	No	No	No	None	NA	NA	NA	0	PD34201:8	PD34201:8	Healthy	MicroLaser
PD34201:80	v	38	Colon	NA	NA	NA	NA	No	No	No	No	None	NA	NA	NA	0	PD34201:80	PD34201:80	Healthy	MicroLaser
PD34201:81	v	38	Colon	NA	NA	NA	NA	No	No	No	No	None	NA	NA	NA	0	PD34201:81	PD34201:81	Healthy	MicroLaser
PD34201:82	v	38	Colon	NA	NA	NA	NA	No	No	No	No	None	NA	NA	NA	0	PD34201:82	PD34201:82	Healthy	MicroLaser
PD34201:83	v	38	Colon	NA	NA	NA	NA	No	No	No	No	None	NA	NA	NA	0	PD34201:83	PD34201:83	Healthy	MicroLaser
PD34201:84	v	38	Colon	NA	NA	NA	NA	No	No	No	No	None	NA	NA	NA	0	PD34201:84	PD34201:84	Healthy	MicroLaser
PD34201:85	v	38	Colon	NA	NA	NA	NA	No	No	No	No	None	NA	NA	NA	0	PD34201:85	PD34201:85	Healthy	MicroLaser
PD34201:86	v	38	Colon	NA	NA	NA	NA	No	No	No	No	None	NA	NA	NA	0	PD34201:86	PD34201:86	Healthy	MicroLaser
PD34201:87	v	38	Colon	NA	NA	NA	NA	No	No	No	No	None	NA	NA	NA	0	PD34201:87	PD34201:87	Healthy	MicroLaser
PD34201:88	v	38	Colon	NA	NA	NA	NA	No	No	No	No	None	NA	NA	NA	0	PD34201:88	PD34201:88	Healthy	MicroLaser
PD34201:9	v	38	Colon	NA	NA	NA	NA	No	No	No	No	None	NA	NA	NA	0	PD34201:9	PD34201:9	Healthy	MicroLaser
PD34201:93	v	38	Colon	NA	NA	NA	NA	No	No	No	No	None	NA	NA	NA	0	PD34201:93	PD34201:93	Healthy	MicroLaser
PD34201:94	v	38	Colon	NA	NA	NA	NA	No	No	No	No	None	NA	NA	NA	0	PD34201:94	PD34201:94	Healthy	MicroLaser
PD34201:95	v	38	Colon	NA	NA	NA	NA	No	No	No	No	None	NA	NA	NA	0	PD34201:95	PD34201:95	Healthy	MicroLaser
PD34201:96	v	38	Colon	NA	NA	NA	NA	No	No	No	No	None	NA	NA	NA	0	PD34201:96	PD34201:96	Healthy	MicroLaser
PD34201:97	v	38	Colon	NA	NA	NA	NA	No	No	No	No	None	NA	NA	NA	0	PD34201:97	PD34201:97	Healthy	MicroLaser
PD34201:99	v	38	Colon	NA	NA	NA	NA	No	No	No	No	None	NA	NA	NA	0	PD34201:99	PD34201:99	Healthy	MicroLaser
PD34202:1	u	13	Colon	NA	NA	NA	NA	No	No	No	No	None	NA	NA	NA	0	PD34202:1	PD34202:1	Healthy	MicroLaser
PD34202:10	u	13	Colon	NA	NA	NA	NA	No	No	No	No	None	NA	NA	NA	0	PD34202:10	PD34202:10	Healthy	MicroLaser
PD34202:11	u	13	Colon	NA	NA	NA	NA	No	No	No	No	None	NA	NA	NA	0	PD34202:11	PD34202:11	Healthy	MicroLaser
PD34202:12	u	13	Colon	NA	NA	NA	NA	No	No	No	No	None	NA	NA	NA	0	PD34202:12	PD34202:12	Healthy	MicroLaser
PD34202:13	u	13	Colon	NA	NA	NA	NA	No	No	No	No	None	NA	NA	NA	0	PD34202:13	PD34202:13	Healthy	MicroLaser
PD34202:14	u	13	Colon	NA	NA	NA	NA	No	No	No	No	None	NA	NA	NA	0	PD34202:14	PD34202:14	Healthy	MicroLaser
PD34202:15	u	13	Colon	NA	NA	NA	NA	No	No	No	No	None	NA	NA	NA	0	PD34202:15	PD34202:15	Healthy	MicroLaser
PD34202:2	u	13	Colon	NA	NA	NA	NA	No	No	No	No	None	NA	NA	NA	0	PD34202:2	PD34202:2	Healthy	MicroLaser
PD34202:3	u	13	Colon	NA	NA	NA	NA	No	No	No	No	None	NA	NA	NA	0	PD34202:3	PD34202:3	Healthy	MicroLaser
PD34202:4	u	13	Colon	NA	NA	NA	NA	No	No	No	No	None	NA	NA	NA	0	PD34202:4	PD34202:4	Healthy	MicroLaser
PD34202:5	u	13	Colon	NA	NA	NA	NA	No	No	No	No	None	NA	NA	NA	0	PD34202:5	PD34202:5	Healthy	MicroLaser
PD34202:6	u	13	Colon	NA	NA	NA	NA	No	No	No	No	None	NA	NA	NA	0	PD34202:6	PD34202:6	Healthy	MicroLaser
PD34202:7	u	13	Colon	NA	NA	NA	NA	No	No	No	No	None	NA	NA	NA	0	PD34202:7	PD34202:7	Healthy	MicroLaser
PD34202:8	u	13	Colon	NA	NA	NA	NA	No	No	No	No	None	NA	NA	NA	0	PD34202:8	PD34202:8	Healthy	MicroLaser
PD37266:1	ab	67	Colon	NA	NA	NA	NA	No	No	No	No	None	NA	NA	NA	0	PD37266:1	PD37266:1	Healthy	MicroLaser
PD37266:10	ab	67	Colon	NA	NA	NA	NA	No	No	No	No	None	NA	NA	NA	0	PD37266:10	PD37266:10	Healthy	MicroLaser
PD37266:11	ab	67	Colon	NA	NA	NA	NA	No	No	No	No	None	NA	NA	NA	0	PD37266:11	PD37266:11	Healthy	MicroLaser
PD37266:12	ab	67	Colon	NA	NA	NA	NA	No	No	No	No	None	NA	NA	NA	0	PD37266:12	PD37266:12	Healthy	MicroLaser
PD37266:13	ab	67	Colon	NA	NA	NA	NA	No	No	No	No	None	NA	NA	NA	0	PD37266:13	PD37266:13	Healthy	MicroLaser
PD37266:14	ab	67	Colon	NA	NA	NA	NA	No	No	No	No	None	NA	NA	NA	0	PD37266:14	PD37266:14	Healthy	MicroLaser
PD37266:15	ab	67	Colon	NA	NA	NA	NA	No	No	No	No	None	NA	NA	NA	0	PD37266:15	PD37266:15	Healthy	MicroLaser
PD37266:16	ab	67	Colon	NA	NA	NA	NA	No	No	No	No	None	NA	NA	NA	0	PD37266:16	PD37266:16	Healthy	MicroLaser
PD37266:17	ab	67	Colon	NA	NA	NA	NA	No	No	No	No	None	NA	NA	NA	0	PD37266:17	PD37266:17	Healthy	MicroLaser
PD37266:18	ab	67	Colon	NA	NA	NA	NA	No	No	No	No	None	NA	NA	NA	0	PD37266:18	PD37266:18	Healthy	MicroLaser
PD37266:19	ab	67	Colon	NA	NA	NA	NA	No	No	No	No	None	NA	NA	NA	0	PD37266:19	PD37266:19	Healthy	MicroLaser
PD37266:2	ab	67	Colon	NA	NA	NA	NA	No	No	No	No	None	NA	NA	NA	0	PD37266:2	PD37266:2	Healthy	MicroLaser
PD37266:20	ab	67	Colon	NA	NA	NA	NA	No	No	No	No	None	NA	NA	NA	0	PD37266:20	PD37266:20	Healthy	MicroLaser
PD37266:21	ab	67	Colon	NA	NA	NA	NA	No	No	No	No	None	NA	NA	NA	0	PD37266:21	PD37266:21	Healthy	MicroLaser
PD37266:23	ab	67	Colon	NA	NA	NA	NA	No	No	No	No	None	NA	NA	NA	0	PD37266:23	PD37266:23	Healthy	MicroLaser
PD37266:24	ab	67	Colon	NA	NA	NA	NA	No	No	No	No	None	NA	NA	NA	0	PD37266:24	PD37266:24	Healthy	MicroLaser
PD37266:25	ab	67	Colon	NA	NA	NA	NA	No	No	No	No	None	NA	NA	NA	0	PD37266:25	PD37266:25	Healthy	MicroLaser
PD37266:26	ab	67	Colon	NA	NA	NA	NA	No	No	No	No	None	NA	NA	NA	0	PD37266:26	PD37266:26	Healthy	MicroLaser
PD37266:27	ab	67	Colon	NA	NA	NA	NA	No	No	No	No	None	NA	NA	NA	0	PD37266:27	PD37266:27	Healthy	MicroLaser
PD37266:29	ab	67	Colon	NA	NA	NA	NA	No	No	No	No	None	NA	NA	NA	0	PD37266:29	PD37266:29	Healthy	MicroLaser
PD37266:3	ab	67	Colon	NA	NA	NA	NA	No	No	No	No	None	NA	NA	NA	0	PD37266:3	PD37266:3	Healthy	MicroLaser
PD37266:31	ab	67	Colon	NA	NA	NA	NA	No	No	No	No	None	NA	NA	NA	0	PD37266:31	PD37266:31	Healthy	MicroLaser
PD37266:32	ab	67	Colon	NA	NA	NA	NA	No	No	No	No	None	NA	NA	NA	0	PD37266:32	PD37266:32	Healthy	MicroLaser
PD37266:33	ab	67	Colon	NA	NA	NA	NA	No	No	No	No	None	NA	NA	NA	0	PD37266:33	PD37266:33	Healthy	MicroLaser
PD37266:34	ab	67	Colon	NA	NA	NA	NA	No	No	No	No	None	NA	NA	NA	0	PD37266:34	PD37266:34	Healthy	MicroLaser
PD37266:35	ab	67	Colon	NA	NA	NA	NA	No	No	No	No	None	NA	NA	NA	0	PD37266:35	PD37266:35	Healthy	MicroLaser
PD37266:36	ab	67	Colon	NA	NA	NA	NA	No	No	No	No	None	NA	NA	NA	0	PD37266:36	PD37266:36	Healthy	MicroLaser
PD37266:37	ab	67	Colon	NA	NA	NA	NA	No	No	No	No	None	NA	NA	NA	0	PD37266:37	PD37266:37	Healthy	MicroLaser
PD37266:38	ab	67	Colon	NA	NA	NA	NA	No	No	No	No	None	NA	NA	NA	0	PD37266:38	PD37266:38	Healthy	MicroLaser
PD37266:39	ab	67	Colon	NA	NA	NA	NA	No	No	No	No	None	NA	NA	NA	0	PD37266:39	PD37266:39	Healthy	MicroLaser
PD37266:4	ab	67	Colon	NA	NA	NA	NA	No	No	No	No	None	NA	NA	NA	0	PD37266:4	PD37266:4	Healthy	MicroLaser
PD37266:40	ab	67	Colon	NA	NA	NA	NA	No	No	No	No	None	NA	NA	NA	0	PD37266:40	PD37266:40	Healthy	MicroLaser
PD37266:41	ab	67	Colon	NA	NA	NA	NA	No	No	No	No	None	NA	NA	NA	0	PD37266:41	PD37266:41	Healthy	MicroLaser
PD37266:5	ab	67	Colon	NA	NA	NA	NA	No	No	No	No	None	NA	NA	NA	0	PD37266:5	PD37266:5	Healthy	MicroLaser
PD37266:6	ab	67	Colon	NA	NA	NA	NA	No	No	No	No	None	NA	NA	NA	0	PD37266:6	PD37266:6	Healthy	MicroLaser
PD37266:7	ab	67	Colon	NA	NA	NA	NA	No	No	No	No	None	NA	NA	NA	0	PD37266:7	PD37266:7	Healthy	MicroLaser
PD37266:8	ab	67	Colon	NA	NA	NA	NA	No	No	No	No	None	NA	NA	NA	0	PD37266:8	PD37266:8	Healthy	MicroLaser
PD37266:9	ab	67	Colon	NA	NA	NA	NA	No	No	No	No	None	NA	NA	NA	0	PD37266:9	PD37266:9	Healthy	MicroLaser
PD37449:1	ao	36	Colon	NA	NA	NA	NA	No	No	No	No	None	NA	NA	NA	0	PD37449:1	PD37449:1	Healthy	MicroLaser
PD37449:10	ao	36	Colon	NA	NA	NA	NA	No	No	No	No	None	NA	NA	NA	0	PD37449:10	PD37449:10	Healthy	MicroLaser
PD37449:11	ao	36	Colon	NA	NA	NA	NA	No	No	No	No	None	NA	NA	NA	0	PD37449:11	PD37449:11	Healthy	MicroLaser
PD37449:12	ao	36	Colon	NA	NA	NA	NA	No	No	No	No	None	NA	NA	NA	0	PD37449:12	PD37449:12	Healthy	MicroLaser
PD37449:13	ao	36	Colon	NA	NA	NA	NA	No	No	No	No	None	NA	NA	NA	0	PD37449:13	PD37449:13	Healthy	MicroLaser
PD37449:14	ao	36	Colon	NA	NA	NA	NA	No	No	No	No	None	NA	NA	NA	0	PD37449:14	PD37449:14	Healthy	MicroLaser
PD37449:15	ao	36	Colon	NA	NA	NA	NA	No	No	No	No	None	NA	NA	NA	0	PD37449:15	PD37449:15	Healthy	MicroLaser
PD37449:16	ao	36	Colon	NA	NA	NA	NA	No	No	No	No	None	NA	NA	NA	0	PD37449:16	PD37449:16	Healthy	MicroLaser
PD37449:17	ao	36	Colon	NA	NA	NA	NA	No	No	No	No	None	NA	NA	NA	0	PD37449:17	PD37449:17	Healthy	MicroLaser
PD37449:18	ao	36	Colon	NA	NA	NA	NA	No	No	No	No	None	NA	NA	NA	0	PD37449:18	PD37449:18	Healthy	MicroLaser
PD37449:19	ao	36	Colon	NA	NA	NA	NA	No	No	No	No	None	NA	NA	NA	0	PD37449:19	PD37449:19	Healthy	MicroLaser
PD37449:2	ao	36	Colon	NA	NA	NA	NA	No	No	No	No	None	NA	NA	NA	0	PD37449:2	PD37449:2	Healthy	MicroLaser
PD37449:20	ao	36	Colon	NA	NA	NA	NA	No	No	No	No	None	NA	NA	NA	0	PD37449:20	PD37449:20	Healthy	MicroLaser
PD37449:21	ao	36	Colon	NA	NA	NA	NA	No	No	No	No	None	NA	NA	NA	0	PD37449:21	PD37449:21	Healthy	MicroLaser
PD37449:22	ao	36	Colon	NA	NA	NA	NA	No	No	No	No	None	NA	NA	NA	0	PD37449:22	PD37449:22	Healthy	MicroLaser
PD37449:23	ao	36	Colon	NA	NA	NA	NA	No	No	No	No	None	NA	NA	NA	0	PD37449:23	PD37449:23	Healthy	MicroLaser
PD37449:24	ao	36	Colon	NA	NA	NA	NA	No	No	No	No	None	NA	NA	NA	0	PD37449:24	PD37449:24	Healthy	MicroLaser
PD37449:25	ao	36	Colon	NA	NA	NA	NA	No	No	No	No	None	NA	NA	NA	0	PD37449:25	PD37449:25	Healthy	MicroLaser
PD37449:26	ao	36	Colon	NA	NA	NA	NA	No	No	No	No	None	NA	NA	NA	0	PD37449:26	PD37449:26	Healthy	MicroLaser
PD37449:27	ao	36	Colon	NA	NA	NA	NA	No	No	No	No	None	NA	NA	NA	0	PD37449:27	PD37449:27	Healthy	MicroLaser
PD37449:28	ao	36	Colon	NA	NA	NA	NA	No	No	No	No	None	NA	NA	NA	0	PD37449:28	PD37449:28	Healthy	MicroLaser
PD37449:29	ao	36	Colon	NA	NA	NA	NA	No	No	No	No	None	NA	NA	NA	0	PD37449:29	PD37449:29	Healthy	MicroLaser
PD37449:3	ao	36	Colon	NA	NA	NA	NA	No	No	No	No	None	NA	NA	NA	0	PD37449:3	PD37449:3	Healthy	MicroLaser
PD37449:30	ao	36	Colon	NA	NA	NA	NA	No	No	No	No	None	NA	NA	NA	0	PD37449:30	PD37449:30	Healthy	MicroLaser
PD37449:31	ao	36	Colon	NA	NA	NA	NA	No	No	No	No	None	NA	NA	NA	0	PD37449:31	PD37449:31	Healthy	MicroLaser
PD37449:32	ao	36	Colon	NA	NA	NA	NA	No	No	No	No	None	NA	NA	NA	0	PD37449:32	PD37449:32	Healthy	MicroLaser
PD37449:33	ao	36	Colon	NA	NA	NA	NA	No	No	No	No	None	NA	NA	NA	0	PD37449:33	PD37449:33	Healthy	MicroLaser
PD37449:34	ao	36	Colon	NA	NA	NA	NA	No	No	No	No	None	NA	NA	NA	0	PD37449:34	PD37449:34	Healthy	MicroLaser
PD37449:35	ao	36	Colon	NA	NA	NA	NA	No	No	No	No	None	NA	NA	NA	0	PD37449:35	PD37449:35	Healthy	MicroLaser
PD37449:36	ao	36	Colon	NA	NA	NA	NA	No	No	No	No	None	NA	NA	NA	0	PD37449:36	PD37449:36	Healthy	MicroLaser
PD37449:37	ao	36	Colon	NA	NA	NA	NA	No	No	No	No	None	NA	NA	NA	0	PD37449:37	PD37449:37	Healthy	MicroLaser
PD37449:38	ao	36	Colon	NA	NA	NA	NA	No	No	No	No	None	NA	NA	NA	0	PD37449:38	PD37449:38	Healthy	MicroLaser
PD37449:39	ao	36	Colon	NA	NA	NA	NA	No	No	No	No	None	NA	NA	NA	0	PD37449:39	PD37449:39	Healthy	MicroLaser
PD37449:4	ao	36	Colon	NA	NA	NA	NA	No	No	No	No	None	NA	NA	NA	0	PD37449:4	PD37449:4	Healthy	MicroLaser
PD37449:40	ao	36	Colon	NA	NA	NA	NA	No	No	No	No	None	NA	NA	NA	0	PD37449:40	PD37449:40	Healthy	MicroLaser
PD37449:41	ao	36	Colon	NA	NA	NA	NA	No	No	No	No	None	NA	NA	NA	0	PD37449:41	PD37449:41	Healthy	MicroLaser
PD37449:42	ao	36	Colon	NA	NA	NA	NA	No	No	No	No	None	NA	NA	NA	0	PD37449:42	PD37449:42	Healthy	MicroLaser
PD37449:43	ao	36	Colon	NA	NA	NA	NA	No	No	No	No	None	NA	NA	NA	0	PD37449:43	PD37449:43	Healthy	MicroLaser
PD37449:44	ao	36	Colon	NA	NA	NA	NA	No	No	No	No	None	NA	NA	NA	0	PD37449:44	PD37449:44	Healthy	MicroLaser
PD37449:45	ao	36	Colon	NA	NA	NA	NA	No	No	No	No	None	NA	NA	NA	0	PD37449:45	PD37449:45	Healthy	MicroLaser
PD37449:46	ao	36	Colon	NA	NA	NA	NA	No	No	No	No	None	NA	NA	NA	0	PD37449:46	PD37449:46	Healthy	MicroLaser
PD37449:47	ao	36	Colon	NA	NA	NA	NA	No	No	No	No	None	NA	NA	NA	0	PD37449:47	PD37449:47	Healthy	MicroLaser
PD37449:48	ao	36	Colon	NA	NA	NA	NA	No	No	No	No	None	NA	NA	NA	0	PD37449:48	PD37449:48	Healthy	MicroLaser
PD37449:5	ao	36	Colon	NA	NA	NA	NA	No	No	No	No	None	NA	NA	NA	0	PD37449:5	PD37449:5	Healthy	MicroLaser
PD37449:59	ao	36	Colon	NA	NA	NA	NA	No	No	No	No	None	NA	NA	NA	0	PD37449:59	PD37449:59	Healthy	MicroLaser
PD37449:6	ao	36	Colon	NA	NA	NA	NA	No	No	No	No	None	NA	NA	NA	0	PD37449:6	PD37449:6	Healthy	MicroLaser
PD37449:60	ao	36	Colon	NA	NA	NA	NA	No	No	No	No	None	NA	NA	NA	0	PD37449:60	PD37449:60	Healthy	MicroLaser
PD37449:61	ao	36	Colon	NA	NA	NA	NA	No	No	No	No	None	NA	NA	NA	0	PD37449:61	PD37449:61	Healthy	MicroLaser
PD37449:62	ao	36	Colon	NA	NA	NA	NA	No	No	No	No	None	NA	NA	NA	0	PD37449:62	PD37449:62	Healthy	MicroLaser
PD37449:63	ao	36	Colon	NA	NA	NA	NA	No	No	No	No	None	NA	NA	NA	0	PD37449:63	PD37449:63	Healthy	MicroLaser
PD37449:64	ao	36	Colon	NA	NA	NA	NA	No	No	No	No	None	NA	NA	NA	0	PD37449:64	PD37449:64	Healthy	MicroLaser
PD37449:69	ao	36	Colon	NA	NA	NA	NA	No	No	No	No	None	NA	NA	NA	0	PD37449:69	PD37449:69	Healthy	MicroLaser
PD37449:7	ao	36	Colon	NA	NA	NA	NA	No	No	No	No	None	NA	NA	NA	0	PD37449:7	PD37449:7	Healthy	MicroLaser
PD37449:70	ao	36	Colon	NA	NA	NA	NA	No	No	No	No	None	NA	NA	NA	0	PD37449:70	PD37449:70	Healthy	MicroLaser
PD37449:71	ao	36	Colon	NA	NA	NA	NA	No	No	No	No	None	NA	NA	NA	0	PD37449:71	PD37449:71	Healthy	MicroLaser
PD37449:72	ao	36	Colon	NA	NA	NA	NA	No	No	No	No	None	NA	NA	NA	0	PD37449:72	PD37449:72	Healthy	MicroLaser
PD37449:74	ao	36	Colon	NA	NA	NA	NA	No	No	No	No	None	NA	NA	NA	0	PD37449:74	PD37449:74	Healthy	MicroLaser
PD37449:75	ao	36	Colon	NA	NA	NA	NA	No	No	No	No	None	NA	NA	NA	0	PD37449:75	PD37449:75	Healthy	MicroLaser
PD37449:77	ao	36	Colon	NA	NA	NA	NA	No	No	No	No	None	NA	NA	NA	0	PD37449:77	PD37449:77	Healthy	MicroLaser
PD37449:78	ao	36	Colon	NA	NA	NA	NA	No	No	No	No	None	NA	NA	NA	0	PD37449:78	PD37449:78	Healthy	MicroLaser
PD37449:79	ao	36	Colon	NA	NA	NA	NA	No	No	No	No	None	NA	NA	NA	0	PD37449:79	PD37449:79	Healthy	MicroLaser
PD37449:8	ao	36	Colon	NA	NA	NA	NA	No	No	No	No	None	NA	NA	NA	0	PD37449:8	PD37449:8	Healthy	MicroLaser
PD37449:80	ao	36	Colon	NA	NA	NA	NA	No	No	No	No	None	NA	NA	NA	0	PD37449:80	PD37449:80	Healthy	MicroLaser
PD37449:82	ao	36	Colon	NA	NA	NA	NA	No	No	No	No	None	NA	NA	NA	0	PD37449:82	PD37449:82	Healthy	MicroLaser
PD37449:84	ao	36	Colon	NA	NA	NA	NA	No	No	No	No	None	NA	NA	NA	0	PD37449:84	PD37449:84	Healthy	MicroLaser
PD37449:85	ao	36	Colon	NA	NA	NA	NA	No	No	No	No	None	NA	NA	NA	0	PD37449:85	PD37449:85	Healthy	MicroLaser
PD37449:86	ao	36	Colon	NA	NA	NA	NA	No	No	No	No	None	NA	NA	NA	0	PD37449:86	PD37449:86	Healthy	MicroLaser
PD37449:87	ao	36	Colon	NA	NA	NA	NA	No	No	No	No	None	NA	NA	NA	0	PD37449:87	PD37449:87	Healthy	MicroLaser
PD37449:88	ao	36	Colon	NA	NA	NA	NA	No	No	No	No	None	NA	NA	NA	0	PD37449:88	PD37449:88	Healthy	MicroLaser
PD37449:9	ao	36	Colon	NA	NA	NA	NA	No	No	No	No	None	NA	NA	NA	0	PD37449:9	PD37449:9	Healthy	MicroLaser
PD37449:94	ao	36	Colon	NA	NA	NA	NA	No	No	No	No	None	NA	NA	NA	0	PD37449:94	PD37449:94	Healthy	MicroLaser
PD37590:1	an	55	Colon	NA	NA	NA	NA	No	No	No	No	None	NA	NA	NA	0	PD37590:1	PD37590:1	Healthy	MicroLaser
PD37590:10	an	55	Colon	NA	NA	NA	NA	No	No	No	No	None	NA	NA	NA	0	PD37590:10	PD37590:10	Healthy	MicroLaser
PD37590:100	an	55	Colon	NA	NA	NA	NA	No	No	No	No	None	NA	NA	NA	0	PD37590:100	PD37590:100	Healthy	MicroLaser
PD37590:101	an	55	Colon	NA	NA	NA	NA	No	No	No	No	None	NA	NA	NA	0	PD37590:101	PD37590:101	Healthy	MicroLaser
PD37590:102	an	55	Colon	NA	NA	NA	NA	No	No	No	No	None	NA	NA	NA	0	PD37590:102	PD37590:102	Healthy	MicroLaser
PD37590:103	an	55	Colon	NA	NA	NA	NA	No	No	No	No	None	NA	NA	NA	0	PD37590:103	PD37590:103	Healthy	MicroLaser
PD37590:11	an	55	Colon	NA	NA	NA	NA	No	No	No	No	None	NA	NA	NA	0	PD37590:11	PD37590:11	Healthy	MicroLaser
PD37590:12	an	55	Colon	NA	NA	NA	NA	No	No	No	No	None	NA	NA	NA	0	PD37590:12	PD37590:12	Healthy	MicroLaser
PD37590:13	an	55	Colon	NA	NA	NA	NA	No	No	No	No	None	NA	NA	NA	0	PD37590:13	PD37590:13	Healthy	MicroLaser
PD37590:14	an	55	Colon	NA	NA	NA	NA	No	No	No	No	None	NA	NA	NA	0	PD37590:14	PD37590:14	Healthy	MicroLaser
PD37590:15	an	55	Colon	NA	NA	NA	NA	No	No	No	No	None	NA	NA	NA	0	PD37590:15	PD37590:15	Healthy	MicroLaser
PD37590:16	an	55	Colon	NA	NA	NA	NA	No	No	No	No	None	NA	NA	NA	0	PD37590:16	PD37590:16	Healthy	MicroLaser
PD37590:17	an	55	Colon	NA	NA	NA	NA	No	No	No	No	None	NA	NA	NA	0	PD37590:17	PD37590:17	Healthy	MicroLaser
PD37590:18	an	55	Colon	NA	NA	NA	NA	No	No	No	No	None	NA	NA	NA	0	PD37590:18	PD37590:18	Healthy	MicroLaser
PD37590:19	an	55	Colon	NA	NA	NA	NA	No	No	No	No	None	NA	NA	NA	0	PD37590:19	PD37590:19	Healthy	MicroLaser
PD37590:2	an	55	Colon	NA	NA	NA	NA	No	No	No	No	None	NA	NA	NA	0	PD37590:2	PD37590:2	Healthy	MicroLaser
PD37590:20	an	55	Colon	NA	NA	NA	NA	No	No	No	No	None	NA	NA	NA	0	PD37590:20	PD37590:20	Healthy	MicroLaser
PD37590:21	an	55	Colon	NA	NA	NA	NA	No	No	No	No	None	NA	NA	NA	0	PD37590:21	PD37590:21	Healthy	MicroLaser
PD37590:22	an	55	Colon	NA	NA	NA	NA	No	No	No	No	None	NA	NA	NA	0	PD37590:22	PD37590:22	Healthy	MicroLaser
PD37590:23	an	55	Colon	NA	NA	NA	NA	No	No	No	No	None	NA	NA	NA	0	PD37590:23	PD37590:23	Healthy	MicroLaser
PD37590:24	an	55	Colon	NA	NA	NA	NA	No	No	No	No	None	NA	NA	NA	0	PD37590:24	PD37590:24	Healthy	MicroLaser
PD37590:25	an	55	Colon	NA	NA	NA	NA	No	No	No	No	None	NA	NA	NA	0	PD37590:25	PD37590:25	Healthy	MicroLaser
PD37590:26	an	55	Colon	NA	NA	NA	NA	No	No	No	No	None	NA	NA	NA	0	PD37590:26	PD37590:26	Healthy	MicroLaser
PD37590:27	an	55	Colon	NA	NA	NA	NA	No	No	No	No	None	NA	NA	NA	0	PD37590:27	PD37590:27	Healthy	MicroLaser
PD37590:28	an	55	Colon	NA	NA	NA	NA	No	No	No	No	None	NA	NA	NA	0	PD37590:28	PD37590:28	Healthy	MicroLaser
PD37590:29	an	55	Colon	NA	NA	NA	NA	No	No	No	No	None	NA	NA	NA	0	PD37590:29	PD37590:29	Healthy	MicroLaser
PD37590:3	an	55	Colon	NA	NA	NA	NA	No	No	No	No	None	NA	NA	NA	0	PD37590:3	PD37590:3	Healthy	MicroLaser
PD37590:30	an	55	Colon	NA	NA	NA	NA	No	No	No	No	None	NA	NA	NA	0	PD37590:30	PD37590:30	Healthy	MicroLaser
PD37590:31	an	55	Colon	NA	NA	NA	NA	No	No	No	No	None	NA	NA	NA	0	PD37590:31	PD37590:31	Healthy	MicroLaser
PD37590:32	an	55	Colon	NA	NA	NA	NA	No	No	No	No	None	NA	NA	NA	0	PD37590:32	PD37590:32	Healthy	MicroLaser
PD37590:33	an	55	Colon	NA	NA	NA	NA	No	No	No	No	None	NA	NA	NA	0	PD37590:33	PD37590:33	Healthy	MicroLaser
PD37590:34	an	55	Colon	NA	NA	NA	NA	No	No	No	No	None	NA	NA	NA	0	PD37590:34	PD37590:34	Healthy	MicroLaser
PD37590:35	an	55	Colon	NA	NA	NA	NA	No	No	No	No	None	NA	NA	NA	0	PD37590:35	PD37590:35	Healthy	MicroLaser
PD37590:36	an	55	Colon	NA	NA	NA	NA	No	No	No	No	None	NA	NA	NA	0	PD37590:36	PD37590:36	Healthy	MicroLaser
PD37590:37	an	55	Colon	NA	NA	NA	NA	No	No	No	No	None	NA	NA	NA	0	PD37590:37	PD37590:37	Healthy	MicroLaser
PD37590:38	an	55	Colon	NA	NA	NA	NA	No	No	No	No	None	NA	NA	NA	0	PD37590:38	PD37590:38	Healthy	MicroLaser
PD37590:39	an	55	Colon	NA	NA	NA	NA	No	No	No	No	None	NA	NA	NA	0	PD37590:39	PD37590:39	Healthy	MicroLaser
PD37590:4	an	55	Colon	NA	NA	NA	NA	No	No	No	No	None	NA	NA	NA	0	PD37590:4	PD37590:4	Healthy	MicroLaser
PD37590:40	an	55	Colon	NA	NA	NA	NA	No	No	No	No	None	NA	NA	NA	0	PD37590:40	PD37590:40	Healthy	MicroLaser
PD37590:41	an	55	Colon	NA	NA	NA	NA	No	No	No	No	None	NA	NA	NA	0	PD37590:41	PD37590:41	Healthy	MicroLaser
PD37590:42	an	55	Colon	NA	NA	NA	NA	No	No	No	No	None	NA	NA	NA	0	PD37590:42	PD37590:42	Healthy	MicroLaser
PD37590:43	an	55	Colon	NA	NA	NA	NA	No	No	No	No	None	NA	NA	NA	0	PD37590:43	PD37590:43	Healthy	MicroLaser
PD37590:44	an	55	Colon	NA	NA	NA	NA	No	No	No	No	None	NA	NA	NA	0	PD37590:44	PD37590:44	Healthy	MicroLaser
PD37590:45	an	55	Colon	NA	NA	NA	NA	No	No	No	No	None	NA	NA	NA	0	PD37590:45	PD37590:45	Healthy	MicroLaser
PD37590:46	an	55	Colon	NA	NA	NA	NA	No	No	No	No	None	NA	NA	NA	0	PD37590:46	PD37590:46	Healthy	MicroLaser
PD37590:47	an	55	Colon	NA	NA	NA	NA	No	No	No	No	None	NA	NA	NA	0	PD37590:47	PD37590:47	Healthy	MicroLaser
PD37590:48	an	55	Colon	NA	NA	NA	NA	No	No	No	No	None	NA	NA	NA	0	PD37590:48	PD37590:48	Healthy	MicroLaser
PD37590:49	an	55	Colon	NA	NA	NA	NA	No	No	No	No	None	NA	NA	NA	0	PD37590:49	PD37590:49	Healthy	MicroLaser
PD37590:5	an	55	Colon	NA	NA	NA	NA	No	No	No	No	None	NA	NA	NA	0	PD37590:5	PD37590:5	Healthy	MicroLaser
PD37590:50	an	55	Colon	NA	NA	NA	NA	No	No	No	No	None	NA	NA	NA	0	PD37590:50	PD37590:50	Healthy	MicroLaser
PD37590:51	an	55	Colon	NA	NA	NA	NA	No	No	No	No	None	NA	NA	NA	0	PD37590:51	PD37590:51	Healthy	MicroLaser
PD37590:52	an	55	Colon	NA	NA	NA	NA	No	No	No	No	None	NA	NA	NA	0	PD37590:52	PD37590:52	Healthy	MicroLaser
PD37590:54	an	55	Colon	NA	NA	NA	NA	No	No	No	No	None	NA	NA	NA	0	PD37590:54	PD37590:54	Healthy	MicroLaser
PD37590:55	an	55	Colon	NA	NA	NA	NA	No	No	No	No	None	NA	NA	NA	0	PD37590:55	PD37590:55	Healthy	MicroLaser
PD37590:56	an	55	Colon	NA	NA	NA	NA	No	No	No	No	None	NA	NA	NA	0	PD37590:56	PD37590:56	Healthy	MicroLaser
PD37590:57	an	55	Colon	NA	NA	NA	NA	No	No	No	No	None	NA	NA	NA	0	PD37590:57	PD37590:57	Healthy	MicroLaser
PD37590:58	an	55	Colon	NA	NA	NA	NA	No	No	No	No	None	NA	NA	NA	0	PD37590:58	PD37590:58	Healthy	MicroLaser
PD37590:59	an	55	Colon	NA	NA	NA	NA	No	No	No	No	None	NA	NA	NA	0	PD37590:59	PD37590:59	Healthy	MicroLaser
PD37590:6	an	55	Colon	NA	NA	NA	NA	No	No	No	No	None	NA	NA	NA	0	PD37590:6	PD37590:6	Healthy	MicroLaser
PD37590:60	an	55	Colon	NA	NA	NA	NA	No	No	No	No	None	NA	NA	NA	0	PD37590:60	PD37590:60	Healthy	MicroLaser
PD37590:61	an	55	Colon	NA	NA	NA	NA	No	No	No	No	None	NA	NA	NA	0	PD37590:61	PD37590:61	Healthy	MicroLaser
PD37590:63	an	55	Colon	NA	NA	NA	NA	No	No	No	No	None	NA	NA	NA	0	PD37590:63	PD37590:63	Healthy	MicroLaser
PD37590:64	an	55	Colon	NA	NA	NA	NA	No	No	No	No	None	NA	NA	NA	0	PD37590:64	PD37590:64	Healthy	MicroLaser
PD37590:65	an	55	Colon	NA	NA	NA	NA	No	No	No	No	None	NA	NA	NA	0	PD37590:65	PD37590:65	Healthy	MicroLaser
PD37590:66	an	55	Colon	NA	NA	NA	NA	No	No	No	No	None	NA	NA	NA	0	PD37590:66	PD37590:66	Healthy	MicroLaser
PD37590:67	an	55	Colon	NA	NA	NA	NA	No	No	No	No	None	NA	NA	NA	0	PD37590:67	PD37590:67	Healthy	MicroLaser
PD37590:68	an	55	Colon	NA	NA	NA	NA	No	No	No	No	None	NA	NA	NA	0	PD37590:68	PD37590:68	Healthy	MicroLaser
PD37590:69	an	55	Colon	NA	NA	NA	NA	No	No	No	No	None	NA	NA	NA	0	PD37590:69	PD37590:69	Healthy	MicroLaser
PD37590:7	an	55	Colon	NA	NA	NA	NA	No	No	No	No	None	NA	NA	NA	0	PD37590:7	PD37590:7	Healthy	MicroLaser
PD37590:70	an	55	Colon	NA	NA	NA	NA	No	No	No	No	None	NA	NA	NA	0	PD37590:70	PD37590:70	Healthy	MicroLaser
PD37590:71	an	55	Colon	NA	NA	NA	NA	No	No	No	No	None	NA	NA	NA	0	PD37590:71	PD37590:71	Healthy	MicroLaser
PD37590:72	an	55	Colon	NA	NA	NA	NA	No	No	No	No	None	NA	NA	NA	0	PD37590:72	PD37590:72	Healthy	MicroLaser
PD37590:73	an	55	Colon	NA	NA	NA	NA	No	No	No	No	None	NA	NA	NA	0	PD37590:73	PD37590:73	Healthy	MicroLaser
PD37590:74	an	55	Colon	NA	NA	NA	NA	No	No	No	No	None	NA	NA	NA	0	PD37590:74	PD37590:74	Healthy	MicroLaser
PD37590:76	an	55	Colon	NA	NA	NA	NA	No	No	No	No	None	NA	NA	NA	0	PD37590:76	PD37590:76	Healthy	MicroLaser
PD37590:77	an	55	Colon	NA	NA	NA	NA	No	No	No	No	None	NA	NA	NA	0	PD37590:77	PD37590:77	Healthy	MicroLaser
PD37590:79	an	55	Colon	NA	NA	NA	NA	No	No	No	No	None	NA	NA	NA	0	PD37590:79	PD37590:79	Healthy	MicroLaser
PD37590:8	an	55	Colon	NA	NA	NA	NA	No	No	No	No	None	NA	NA	NA	0	PD37590:8	PD37590:8	Healthy	MicroLaser
PD37590:80	an	55	Colon	NA	NA	NA	NA	No	No	No	No	None	NA	NA	NA	0	PD37590:80	PD37590:80	Healthy	MicroLaser
PD37590:81	an	55	Colon	NA	NA	NA	NA	No	No	No	No	None	NA	NA	NA	0	PD37590:81	PD37590:81	Healthy	MicroLaser
PD37590:82	an	55	Colon	NA	NA	NA	NA	No	No	No	No	None	NA	NA	NA	0	PD37590:82	PD37590:82	Healthy	MicroLaser
PD37590:83	an	55	Colon	NA	NA	NA	NA	No	No	No	No	None	NA	NA	NA	0	PD37590:83	PD37590:83	Healthy	MicroLaser
PD37590:84	an	55	Colon	NA	NA	NA	NA	No	No	No	No	None	NA	NA	NA	0	PD37590:84	PD37590:84	Healthy	MicroLaser
PD37590:85	an	55	Colon	NA	NA	NA	NA	No	No	No	No	None	NA	NA	NA	0	PD37590:85	PD37590:85	Healthy	MicroLaser
PD37590:86	an	55	Colon	NA	NA	NA	NA	No	No	No	No	None	NA	NA	NA	0	PD37590:86	PD37590:86	Healthy	MicroLaser
PD37590:87	an	55	Colon	NA	NA	NA	NA	No	No	No	No	None	NA	NA	NA	0	PD37590:87	PD37590:87	Healthy	MicroLaser
PD37590:88	an	55	Colon	NA	NA	NA	NA	No	No	No	No	None	NA	NA	NA	0	PD37590:88	PD37590:88	Healthy	MicroLaser
PD37590:89	an	55	Colon	NA	NA	NA	NA	No	No	No	No	None	NA	NA	NA	0	PD37590:89	PD37590:89	Healthy	MicroLaser
PD37590:9	an	55	Colon	NA	NA	NA	NA	No	No	No	No	None	NA	NA	NA	0	PD37590:9	PD37590:9	Healthy	MicroLaser
PD37590:90	an	55	Colon	NA	NA	NA	NA	No	No	No	No	None	NA	NA	NA	0	PD37590:90	PD37590:90	Healthy	MicroLaser
PD37590:91	an	55	Colon	NA	NA	NA	NA	No	No	No	No	None	NA	NA	NA	0	PD37590:91	PD37590:91	Healthy	MicroLaser
PD37590:92	an	55	Colon	NA	NA	NA	NA	No	No	No	No	None	NA	NA	NA	0	PD37590:92	PD37590:92	Healthy	MicroLaser
PD37590:93	an	55	Colon	NA	NA	NA	NA	No	No	No	No	None	NA	NA	NA	0	PD37590:93	PD37590:93	Healthy	MicroLaser
PD37590:94	an	55	Colon	NA	NA	NA	NA	No	No	No	No	None	NA	NA	NA	0	PD37590:94	PD37590:94	Healthy	MicroLaser
PD37590:95	an	55	Colon	NA	NA	NA	NA	No	No	No	No	None	NA	NA	NA	0	PD37590:95	PD37590:95	Healthy	MicroLaser
PD37590:96	an	55	Colon	NA	NA	NA	NA	No	No	No	No	None	NA	NA	NA	0	PD37590:96	PD37590:96	Healthy	MicroLaser
PD37590:97	an	55	Colon	NA	NA	NA	NA	No	No	No	No	None	NA	NA	NA	0	PD37590:97	PD37590:97	Healthy	MicroLaser
PD37590:98	an	55	Colon	NA	NA	NA	NA	No	No	No	No	None	NA	NA	NA	0	PD37590:98	PD37590:98	Healthy	MicroLaser
PD37590:99	an	55	Colon	NA	NA	NA	NA	No	No	No	No	None	NA	NA	NA	0	PD37590:99	PD37590:99	Healthy	MicroLaser
12.5042	t	15	Colon	NA	NA	NA	NA	No	No	No	No	None	NA	NA	NA	0	12.5042	12.5042	Healthy	MicroLaser
12.5049	t	15	Colon	NA	NA	NA	NA	No	No	No	No	None	NA	NA	NA	0	12.5049	12.5049	Healthy	MicroLaser
300:PD37509b8	t	15	Colon	NA	NA	NA	NA	No	No	No	No	None	NA	NA	NA	0	300:PD37509b8	300:PD37509b8	Healthy	MicroLaser
300:PD37509b9	t	15	Colon	NA	NA	NA	NA	No	No	No	No	None	NA	NA	NA	0	300:PD37509b9	300:PD37509b9	Healthy	MicroLaser
300:PD37509c2	t	15	Colon	NA	NA	NA	NA	No	No	No	No	None	NA	NA	NA	0	300:PD37509c2	300:PD37509c2	Healthy	MicroLaser
300:PD37509c8	t	15	Colon	NA	NA	NA	NA	No	No	No	No	None	NA	NA	NA	0	300:PD37509c8	300:PD37509c8	Healthy	MicroLaser
13.0076	s	11	Colon	NA	NA	NA	NA	No	No	No	No	None	NA	NA	NA	0	13.0076	13.0076	Healthy	MicroLaser
13.0062	s	11	Colon	NA	NA	NA	NA	No	No	No	No	None	NA	NA	NA	0	13.0062	13.0062	Healthy	MicroLaser
312:PD37510b11	s	11	Colon	NA	NA	NA	NA	No	No	No	No	None	NA	NA	NA	0	312:PD37510b11	312:PD37510b11	Healthy	MicroLaser
312:PD37510b12	s	11	Colon	NA	NA	NA	NA	No	No	No	No	None	NA	NA	NA	0	312:PD37510b12	312:PD37510b12	Healthy	MicroLaser
312:PD37510b15	s	11	Colon	NA	NA	NA	NA	No	No	No	No	None	NA	NA	NA	0	312:PD37510b15	312:PD37510b15	Healthy	MicroLaser
312:PD37510b4	s	11	Colon	NA	NA	NA	NA	No	No	No	No	None	NA	NA	NA	0	312:PD37510b4	312:PD37510b4	Healthy	MicroLaser
312:PD37510b5	s	11	Colon	NA	NA	NA	NA	No	No	No	No	None	NA	NA	NA	0	312:PD37510b5	312:PD37510b5	Healthy	MicroLaser
312:PD37510b7	s	11	Colon	NA	NA	NA	NA	No	No	No	No	None	NA	NA	NA	0	312:PD37510b7	312:PD37510b7	Healthy	MicroLaser
312:PD37510b8	s	11	Colon	NA	NA	NA	NA	No	No	No	No	None	NA	NA	NA	0	312:PD37510b8	312:PD37510b8	Healthy	MicroLaser
O132:10	ak	67	Colon	NA	NA	NA	NA	No	No	No	No	None	NA	NA	NA	0	O132:10	O132:10	Healthy	MicroLaser
O132:8	ak	67	Colon	NA	NA	NA	NA	No	No	No	No	None	NA	NA	NA	0	O132:8	O132:8	Healthy	MicroLaser
O132:PD36813h	ak	67	Colon	NA	NA	NA	NA	No	No	No	No	None	NA	NA	NA	0	O132:PD36813h	O132:PD36813h	Healthy	MicroLaser
O132:PD36813h3	ak	67	Colon	NA	NA	NA	NA	No	No	No	No	None	NA	NA	NA	0	O132:PD36813h3	O132:PD36813h3	Healthy	MicroLaser
O132:PD36813h5	ak	67	Colon	NA	NA	NA	NA	No	No	No	No	None	NA	NA	NA	0	O132:PD36813h5	O132:PD36813h5	Healthy	MicroLaser
O132:PD36813r12	ak	67	Colon	NA	NA	NA	NA	No	No	No	No	None	NA	NA	NA	0	O132:PD36813r12	O132:PD36813r12	Healthy	MicroLaser
O132:PD36813r14	ak	67	Colon	NA	NA	NA	NA	No	No	No	No	None	NA	NA	NA	0	O132:PD36813r14	O132:PD36813r14	Healthy	MicroLaser
O132:PD36813u2	ak	67	Colon	NA	NA	NA	NA	No	No	No	No	None	NA	NA	NA	0	O132:PD36813u2	O132:PD36813u2	Healthy	MicroLaser
O162:10	ac	72	Colon	NA	NA	NA	NA	No	No	No	No	None	NA	NA	NA	0	O162:10	O162:10	Healthy	MicroLaser
O162:8	ac	72	Colon	NA	NA	NA	NA	No	No	No	No	None	NA	NA	NA	0	O162:8	O162:8	Healthy	MicroLaser
O162:9	ac	72	Colon	NA	NA	NA	NA	No	No	No	No	None	NA	NA	NA	0	O162:9	O162:9	Healthy	MicroLaser
O162:PD36813g2	ac	72	Colon	NA	NA	NA	NA	No	No	No	No	None	NA	NA	NA	0	O162:PD36813g2	O162:PD36813g2	Healthy	MicroLaser
O162:PD36813g4	ac	72	Colon	NA	NA	NA	NA	No	No	No	No	None	NA	NA	NA	0	O162:PD36813g4	O162:PD36813g4	Healthy	MicroLaser
O162:PD36813s12	ac	72	Colon	NA	NA	NA	NA	No	No	No	No	None	NA	NA	NA	0	O162:PD36813s12	O162:PD36813s12	Healthy	MicroLaser
O162:PD36813s7	ac	72	Colon	NA	NA	NA	NA	No	No	No	No	None	NA	NA	NA	0	O162:PD36813s7	O162:PD36813s7	Healthy	MicroLaser
O162:PD36813v3	ac	72	Colon	NA	NA	NA	NA	No	No	No	No	None	NA	NA	NA	0	O162:PD36813v3	O162:PD36813v3	Healthy	MicroLaser
O162:PD36813v4	ac	72	Colon	NA	NA	NA	NA	No	No	No	No	None	NA	NA	NA	0	O162:PD36813v4	O162:PD36813v4	Healthy	MicroLaser
O174:11	ai	66	Colon	NA	NA	NA	NA	No	No	No	No	None	NA	NA	NA	0	O174:11	O174:11	Healthy	MicroLaser
O174:14	ai	66	Colon	NA	NA	NA	NA	No	No	No	No	None	NA	NA	NA	0	O174:14	O174:14	Healthy	MicroLaser
O174:15	ai	66	Colon	NA	NA	NA	NA	No	No	No	No	None	NA	NA	NA	0	O174:15	O174:15	Healthy	MicroLaser
O174:16	ai	66	Colon	NA	NA	NA	NA	No	No	No	No	None	NA	NA	NA	0	O174:16	O174:16	Healthy	MicroLaser
O174:PD36814e5	ai	66	Colon	NA	NA	NA	NA	No	No	No	No	None	NA	NA	NA	0	O174:PD36814e5	O174:PD36814e5	Healthy	MicroLaser
O174:PD36814e6	ai	66	Colon	NA	NA	NA	NA	No	No	No	No	None	NA	NA	NA	0	O174:PD36814e6	O174:PD36814e6	Healthy	MicroLaser
O174:PD36814e7	ai	66	Colon	NA	NA	NA	NA	No	No	No	No	None	NA	NA	NA	0	O174:PD36814e7	O174:PD36814e7	Healthy	MicroLaser
O174:PD36814e8	ai	66	Colon	NA	NA	NA	NA	No	No	No	No	None	NA	NA	NA	0	O174:PD36814e8	O174:PD36814e8	Healthy	MicroLaser
O174:PD37226d4	ai	66	Colon	NA	NA	NA	NA	No	No	No	No	None	NA	NA	NA	0	O174:PD37226d4	O174:PD37226d4	Healthy	MicroLaser
O174:PD37226d5	ai	66	Colon	NA	NA	NA	NA	No	No	No	No	None	NA	NA	NA	0	O174:PD37226d5	O174:PD37226d5	Healthy	MicroLaser
O174:PD37226d6	ai	66	Colon	NA	NA	NA	NA	No	No	No	No	None	NA	NA	NA	0	O174:PD37226d6	O174:PD37226d6	Healthy	MicroLaser
O174:PD37265e	ai	66	Colon	NA	NA	NA	NA	No	No	No	No	None	NA	NA	NA	0	O174:PD37265e	O174:PD37265e	Healthy	MicroLaser
O174:PD37265e5	ai	66	Colon	NA	NA	NA	NA	No	No	No	No	None	NA	NA	NA	0	O174:PD37265e5	O174:PD37265e5	Healthy	MicroLaser
O176:11	r	68	Colon	NA	NA	NA	NA	No	No	No	No	None	NA	NA	NA	0	O176:11	O176:11	Healthy	MicroLaser
O176:12	r	68	Colon	NA	NA	NA	NA	No	No	No	No	None	NA	NA	NA	0	O176:12	O176:12	Healthy	MicroLaser
O176:13	r	68	Colon	NA	NA	NA	NA	No	No	No	No	None	NA	NA	NA	0	O176:13	O176:13	Healthy	MicroLaser
O176:9	r	68	Colon	NA	NA	NA	NA	No	No	No	No	None	NA	NA	NA	0	O176:9	O176:9	Healthy	MicroLaser
O176:PD36814f4	r	68	Colon	NA	NA	NA	NA	No	No	No	No	None	NA	NA	NA	0	O176:PD36814f4	O176:PD36814f4	Healthy	MicroLaser
O176:PD36814f8	r	68	Colon	NA	NA	NA	NA	No	No	No	No	None	NA	NA	NA	0	O176:PD36814f8	O176:PD36814f8	Healthy	MicroLaser
O176:PD37226e4	r	68	Colon	NA	NA	NA	NA	No	No	No	No	None	NA	NA	NA	0	O176:PD37226e4	O176:PD37226e4	Healthy	MicroLaser
O176:PD37226e5	r	68	Colon	NA	NA	NA	NA	No	No	No	No	None	NA	NA	NA	0	O176:PD37226e5	O176:PD37226e5	Healthy	MicroLaser
O176:PD37265f	r	68	Colon	NA	NA	NA	NA	No	No	No	No	None	NA	NA	NA	0	O176:PD37265f	O176:PD37265f	Healthy	MicroLaser
O176:PD37265f2	r	68	Colon	NA	NA	NA	NA	No	No	No	No	None	NA	NA	NA	0	O176:PD37265f2	O176:PD37265f2	Healthy	MicroLaser
O176:PD37265f4	r	68	Colon	NA	NA	NA	NA	No	No	No	No	None	NA	NA	NA	0	O176:PD37265f4	O176:PD37265f4	Healthy	MicroLaser
O187:11	ad	60	Colon	NA	NA	NA	NA	No	No	No	No	None	NA	NA	NA	0	O187:11	O187:11	Healthy	MicroLaser
O187:12	ad	60	Colon	NA	NA	NA	NA	No	No	No	No	None	NA	NA	NA	0	O187:12	O187:12	Healthy	MicroLaser
O187:9	ad	60	Colon	NA	NA	NA	NA	No	No	No	No	None	NA	NA	NA	0	O187:9	O187:9	Healthy	MicroLaser
O187:PD36813e	ad	60	Colon	NA	NA	NA	NA	No	No	No	No	None	NA	NA	NA	0	O187:PD36813e	O187:PD36813e	Healthy	MicroLaser
O187:PD36813e5	ad	60	Colon	NA	NA	NA	NA	No	No	No	No	None	NA	NA	NA	0	O187:PD36813e5	O187:PD36813e5	Healthy	MicroLaser
O187:PD36813e6	ad	60	Colon	NA	NA	NA	NA	No	No	No	No	None	NA	NA	NA	0	O187:PD36813e6	O187:PD36813e6	Healthy	MicroLaser
O187:PD36813t10	ad	60	Colon	NA	NA	NA	NA	No	No	No	No	None	NA	NA	NA	0	O187:PD36813t10	O187:PD36813t10	Healthy	MicroLaser
O187:PD36813t20	ad	60	Colon	NA	NA	NA	NA	No	No	No	No	None	NA	NA	NA	0	O187:PD36813t20	O187:PD36813t20	Healthy	MicroLaser
O187:PD36813x15	ad	60	Colon	NA	NA	NA	NA	No	No	No	No	None	NA	NA	NA	0	O187:PD36813x15	O187:PD36813x15	Healthy	MicroLaser
O187:PD36813x16	ad	60	Colon	NA	NA	NA	NA	No	No	No	No	None	NA	NA	NA	0	O187:PD36813x16	O187:PD36813x16	Healthy	MicroLaser
O193:11	ag	71	Colon	NA	NA	NA	NA	No	No	No	No	None	NA	NA	NA	0	O193:11	O193:11	Healthy	MicroLaser
O193:12	ag	71	Colon	NA	NA	NA	NA	No	No	No	No	None	NA	NA	NA	0	O193:12	O193:12	Healthy	MicroLaser
O193:13	ag	71	Colon	NA	NA	NA	NA	No	No	No	No	None	NA	NA	NA	0	O193:13	O193:13	Healthy	MicroLaser
O193:16	ag	71	Colon	NA	NA	NA	NA	No	No	No	No	None	NA	NA	NA	0	O193:16	O193:16	Healthy	MicroLaser
O193:17	ag	71	Colon	NA	NA	NA	NA	No	No	No	No	None	NA	NA	NA	0	O193:17	O193:17	Healthy	MicroLaser
O193:PD36814g4	ag	71	Colon	NA	NA	NA	NA	No	No	No	No	None	NA	NA	NA	0	O193:PD36814g4	O193:PD36814g4	Healthy	MicroLaser
O193:PD36814g7	ag	71	Colon	NA	NA	NA	NA	No	No	No	No	None	NA	NA	NA	0	O193:PD36814g7	O193:PD36814g7	Healthy	MicroLaser
O193:PD36814g8	ag	71	Colon	NA	NA	NA	NA	No	No	No	No	None	NA	NA	NA	0	O193:PD36814g8	O193:PD36814g8	Healthy	MicroLaser
O193:PD37226f5	ag	71	Colon	NA	NA	NA	NA	No	No	No	No	None	NA	NA	NA	0	O193:PD37226f5	O193:PD37226f5	Healthy	MicroLaser
O193:PD37226f6	ag	71	Colon	NA	NA	NA	NA	No	No	No	No	None	NA	NA	NA	0	O193:PD37226f6	O193:PD37226f6	Healthy	MicroLaser
O193:PD37226f7	ag	71	Colon	NA	NA	NA	NA	No	No	No	No	None	NA	NA	NA	0	O193:PD37226f7	O193:PD37226f7	Healthy	MicroLaser
O193:PD37265g6	ag	71	Colon	NA	NA	NA	NA	No	No	No	No	None	NA	NA	NA	0	O193:PD37265g6	O193:PD37265g6	Healthy	MicroLaser
O193:PD37265g7	ag	71	Colon	NA	NA	NA	NA	No	No	No	No	None	NA	NA	NA	0	O193:PD37265g7	O193:PD37265g7	Healthy	MicroLaser
O193:PD37265g8	ag	71	Colon	NA	NA	NA	NA	No	No	No	No	None	NA	NA	NA	0	O193:PD37265g8	O193:PD37265g8	Healthy	MicroLaser
O225:12	f	66	Colon	NA	NA	NA	NA	No	No	No	No	None	NA	NA	NA	0	O225:12	O225:12	Healthy	MicroLaser
O225:15	f	66	Colon	NA	NA	NA	NA	No	No	No	No	None	NA	NA	NA	0	O225:15	O225:15	Healthy	MicroLaser
O225:16	f	66	Colon	NA	NA	NA	NA	No	No	No	No	None	NA	NA	NA	0	O225:16	O225:16	Healthy	MicroLaser
O225:PD36814h2	f	66	Colon	NA	NA	NA	NA	No	No	No	No	None	NA	NA	NA	0	O225:PD36814h2	O225:PD36814h2	Healthy	MicroLaser
O225:PD36814h4	f	66	Colon	NA	NA	NA	NA	No	No	No	No	None	NA	NA	NA	0	O225:PD36814h4	O225:PD36814h4	Healthy	MicroLaser
O225:PD36814h6	f	66	Colon	NA	NA	NA	NA	No	No	No	No	None	NA	NA	NA	0	O225:PD36814h6	O225:PD36814h6	Healthy	MicroLaser
O225:PD37226g5	f	66	Colon	NA	NA	NA	NA	No	No	No	No	None	NA	NA	NA	0	O225:PD37226g5	O225:PD37226g5	Healthy	MicroLaser
O225:PD37226g6	f	66	Colon	NA	NA	NA	NA	No	No	No	No	None	NA	NA	NA	0	O225:PD37226g6	O225:PD37226g6	Healthy	MicroLaser
O225:PD37226g7	f	66	Colon	NA	NA	NA	NA	No	No	No	No	None	NA	NA	NA	0	O225:PD37226g7	O225:PD37226g7	Healthy	MicroLaser
O225:PD37265h5	f	66	Colon	NA	NA	NA	NA	No	No	No	No	None	NA	NA	NA	0	O225:PD37265h5	O225:PD37265h5	Healthy	MicroLaser
O225:PD37265h6	f	66	Colon	NA	NA	NA	NA	No	No	No	No	None	NA	NA	NA	0	O225:PD37265h6	O225:PD37265h6	Healthy	MicroLaser
O225:PD37265h8	f	66	Colon	NA	NA	NA	NA	No	No	No	No	None	NA	NA	NA	0	O225:PD37265h8	O225:PD37265h8	Healthy	MicroLaser
O232:10	m	62	Colon	NA	NA	NA	NA	No	No	No	No	None	NA	NA	NA	0	O232:10	O232:10	Healthy	MicroLaser
O232:12	m	62	Colon	NA	NA	NA	NA	No	No	No	No	None	NA	NA	NA	0	O232:12	O232:12	Healthy	MicroLaser
O232:13	m	62	Colon	NA	NA	NA	NA	No	No	No	No	None	NA	NA	NA	0	O232:13	O232:13	Healthy	MicroLaser
O232:PD36814i	m	62	Colon	NA	NA	NA	NA	No	No	No	No	None	NA	NA	NA	0	O232:PD36814i	O232:PD36814i	Healthy	MicroLaser
O232:PD36814i3	m	62	Colon	NA	NA	NA	NA	No	No	No	No	None	NA	NA	NA	0	O232:PD36814i3	O232:PD36814i3	Healthy	MicroLaser
O232:PD36814i4	m	62	Colon	NA	NA	NA	NA	No	No	No	No	None	NA	NA	NA	0	O232:PD36814i4	O232:PD36814i4	Healthy	MicroLaser
O232:PD37226h4	m	62	Colon	NA	NA	NA	NA	No	No	No	No	None	NA	NA	NA	0	O232:PD37226h4	O232:PD37226h4	Healthy	MicroLaser
O232:PD37226h7	m	62	Colon	NA	NA	NA	NA	No	No	No	No	None	NA	NA	NA	0	O232:PD37226h7	O232:PD37226h7	Healthy	MicroLaser
O232:PD37226h8	m	62	Colon	NA	NA	NA	NA	No	No	No	No	None	NA	NA	NA	0	O232:PD37226h8	O232:PD37226h8	Healthy	MicroLaser
O232:PD37265i2	m	62	Colon	NA	NA	NA	NA	No	No	No	No	None	NA	NA	NA	0	O232:PD37265i2	O232:PD37265i2	Healthy	MicroLaser
O232:PD37265i7	m	62	Colon	NA	NA	NA	NA	No	No	No	No	None	NA	NA	NA	0	O232:PD37265i7	O232:PD37265i7	Healthy	MicroLaser
O244:11	ae	68	Colon	NA	NA	NA	NA	No	No	No	No	None	NA	NA	NA	0	O244:11	O244:11	Healthy	MicroLaser
O244:12	ae	68	Colon	NA	NA	NA	NA	No	No	No	No	None	NA	NA	NA	0	O244:12	O244:12	Healthy	MicroLaser
O244:9	ae	68	Colon	NA	NA	NA	NA	No	No	No	No	None	NA	NA	NA	0	O244:9	O244:9	Healthy	MicroLaser
O244:PD36814k2	ae	68	Colon	NA	NA	NA	NA	No	No	No	No	None	NA	NA	NA	0	O244:PD36814k2	O244:PD36814k2	Healthy	MicroLaser
O244:PD36814k6	ae	68	Colon	NA	NA	NA	NA	No	No	No	No	None	NA	NA	NA	0	O244:PD36814k6	O244:PD36814k6	Healthy	MicroLaser
O244:PD36814k7	ae	68	Colon	NA	NA	NA	NA	No	No	No	No	None	NA	NA	NA	0	O244:PD36814k7	O244:PD36814k7	Healthy	MicroLaser
O244:PD36814k8	ae	68	Colon	NA	NA	NA	NA	No	No	No	No	None	NA	NA	NA	0	O244:PD36814k8	O244:PD36814k8	Healthy	MicroLaser
O244:PD37265k	ae	68	Colon	NA	NA	NA	NA	No	No	No	No	None	NA	NA	NA	0	O244:PD37265k	O244:PD37265k	Healthy	MicroLaser
O244:PD37265k2	ae	68	Colon	NA	NA	NA	NA	No	No	No	No	None	NA	NA	NA	0	O244:PD37265k2	O244:PD37265k2	Healthy	MicroLaser
O244:PD37265k3	ae	68	Colon	NA	NA	NA	NA	No	No	No	No	None	NA	NA	NA	0	O244:PD37265k3	O244:PD37265k3	Healthy	MicroLaser
O333:12	g	68	Colon	NA	NA	NA	NA	No	No	No	No	None	NA	NA	NA	0	O333:12	O333:12	Healthy	MicroLaser
O333:13	g	68	Colon	NA	NA	NA	NA	No	No	No	No	None	NA	NA	NA	0	O333:13	O333:13	Healthy	MicroLaser
O333:14	g	68	Colon	NA	NA	NA	NA	No	No	No	No	None	NA	NA	NA	0	O333:14	O333:14	Healthy	MicroLaser
O333:17	g	68	Colon	NA	NA	NA	NA	No	No	No	No	None	NA	NA	NA	0	O333:17	O333:17	Healthy	MicroLaser
O333:PD36814l2	g	68	Colon	NA	NA	NA	NA	No	No	No	No	None	NA	NA	NA	0	O333:PD36814l2	O333:PD36814l2	Healthy	MicroLaser
O333:PD36814l4	g	68	Colon	NA	NA	NA	NA	No	No	No	No	None	NA	NA	NA	0	O333:PD36814l4	O333:PD36814l4	Healthy	MicroLaser
O333:PD36814l7	g	68	Colon	NA	NA	NA	NA	No	No	No	No	None	NA	NA	NA	0	O333:PD36814l7	O333:PD36814l7	Healthy	MicroLaser
O333:PD36814l8	g	68	Colon	NA	NA	NA	NA	No	No	No	No	None	NA	NA	NA	0	O333:PD36814l8	O333:PD36814l8	Healthy	MicroLaser
O333:PD37226i5	g	68	Colon	NA	NA	NA	NA	No	No	No	No	None	NA	NA	NA	0	O333:PD37226i5	O333:PD37226i5	Healthy	MicroLaser
O333:PD37226i6	g	68	Colon	NA	NA	NA	NA	No	No	No	No	None	NA	NA	NA	0	O333:PD37226i6	O333:PD37226i6	Healthy	MicroLaser
O333:PD37226i7	g	68	Colon	NA	NA	NA	NA	No	No	No	No	None	NA	NA	NA	0	O333:PD37226i7	O333:PD37226i7	Healthy	MicroLaser
O333:PD37226i8	g	68	Colon	NA	NA	NA	NA	No	No	No	No	None	NA	NA	NA	0	O333:PD37226i8	O333:PD37226i8	Healthy	MicroLaser
O333:PD37265l2	g	68	Colon	NA	NA	NA	NA	No	No	No	No	None	NA	NA	NA	0	O333:PD37265l2	O333:PD37265l2	Healthy	MicroLaser
O333:PD37265l6	g	68	Colon	NA	NA	NA	NA	No	No	No	No	None	NA	NA	NA	0	O333:PD37265l6	O333:PD37265l6	Healthy	MicroLaser
O337:20	ap	66	Colon	NA	NA	NA	NA	No	No	No	No	None	NA	NA	NA	0	O337:20	O337:20	Healthy	MicroLaser
O337:28	ap	66	Colon	NA	NA	NA	NA	No	No	No	No	None	NA	NA	NA	0	O337:28	O337:28	Healthy	MicroLaser
O337:29	ap	66	Colon	NA	NA	NA	NA	No	No	No	No	None	NA	NA	NA	0	O337:29	O337:29	Healthy	MicroLaser
O337:30	ap	66	Colon	NA	NA	NA	NA	No	No	No	No	None	NA	NA	NA	0	O337:30	O337:30	Healthy	MicroLaser
O337:31	ap	66	Colon	NA	NA	NA	NA	No	No	No	No	None	NA	NA	NA	0	O337:31	O337:31	Healthy	MicroLaser
O337:32	ap	66	Colon	NA	NA	NA	NA	No	No	No	No	None	NA	NA	NA	0	O337:32	O337:32	Healthy	MicroLaser
O337:33	ap	66	Colon	NA	NA	NA	NA	No	No	No	No	None	NA	NA	NA	0	O337:33	O337:33	Healthy	MicroLaser
O337:34	ap	66	Colon	NA	NA	NA	NA	No	No	No	No	None	NA	NA	NA	0	O337:34	O337:34	Healthy	MicroLaser
O337:35	ap	66	Colon	NA	NA	NA	NA	No	No	No	No	None	NA	NA	NA	0	O337:35	O337:35	Healthy	MicroLaser
O337:PD36814m5	ap	66	Colon	NA	NA	NA	NA	No	No	No	No	None	NA	NA	NA	0	O337:PD36814m5	O337:PD36814m5	Healthy	MicroLaser
O337:PD36814m8	ap	66	Colon	NA	NA	NA	NA	No	No	No	No	None	NA	NA	NA	0	O337:PD36814m8	O337:PD36814m8	Healthy	MicroLaser
O337:PD37226j4	ap	66	Colon	NA	NA	NA	NA	No	No	No	No	None	NA	NA	NA	0	O337:PD37226j4	O337:PD37226j4	Healthy	MicroLaser
O337:PD37226j5	ap	66	Colon	NA	NA	NA	NA	No	No	No	No	None	NA	NA	NA	0	O337:PD37226j5	O337:PD37226j5	Healthy	MicroLaser
O337:PD37226j6	ap	66	Colon	NA	NA	NA	NA	No	No	No	No	None	NA	NA	NA	0	O337:PD37226j6	O337:PD37226j6	Healthy	MicroLaser
O337:PD37226j7	ap	66	Colon	NA	NA	NA	NA	No	No	No	No	None	NA	NA	NA	0	O337:PD37226j7	O337:PD37226j7	Healthy	MicroLaser
O337:PD37226j8	ap	66	Colon	NA	NA	NA	NA	No	No	No	No	None	NA	NA	NA	0	O337:PD37226j8	O337:PD37226j8	Healthy	MicroLaser
O337:PD37226o4	ap	66	Colon	NA	NA	NA	NA	No	No	No	No	None	NA	NA	NA	0	O337:PD37226o4	O337:PD37226o4	Healthy	MicroLaser
O337:PD37226o5	ap	66	Colon	NA	NA	NA	NA	No	No	No	No	None	NA	NA	NA	0	O337:PD37226o5	O337:PD37226o5	Healthy	MicroLaser
O337:PD37226p7	ap	66	Colon	NA	NA	NA	NA	No	No	No	No	None	NA	NA	NA	0	O337:PD37226p7	O337:PD37226p7	Healthy	MicroLaser
O337:PD37265m3	ap	66	Colon	NA	NA	NA	NA	No	No	No	No	None	NA	NA	NA	0	O337:PD37265m3	O337:PD37265m3	Healthy	MicroLaser
O337:PD37265m4	ap	66	Colon	NA	NA	NA	NA	No	No	No	No	None	NA	NA	NA	0	O337:PD37265m4	O337:PD37265m4	Healthy	MicroLaser
O340:11	i	72	Colon	NA	NA	NA	NA	No	No	No	No	None	NA	NA	NA	0	O340:11	O340:11	Healthy	MicroLaser
O340:12	i	72	Colon	NA	NA	NA	NA	No	No	No	No	None	NA	NA	NA	0	O340:12	O340:12	Healthy	MicroLaser
O340:PD37226k2	i	72	Colon	NA	NA	NA	NA	No	No	No	No	None	NA	NA	NA	0	O340:PD37226k2	O340:PD37226k2	Healthy	MicroLaser
O340:PD37226k5	i	72	Colon	NA	NA	NA	NA	No	No	No	No	None	NA	NA	NA	0	O340:PD37226k5	O340:PD37226k5	Healthy	MicroLaser
O340:PD37226k6	i	72	Colon	NA	NA	NA	NA	No	No	No	No	None	NA	NA	NA	0	O340:PD37226k6	O340:PD37226k6	Healthy	MicroLaser
O340:PD37226k8	i	72	Colon	NA	NA	NA	NA	No	No	No	No	None	NA	NA	NA	0	O340:PD37226k8	O340:PD37226k8	Healthy	MicroLaser
O340:PD37457e6	i	72	Colon	NA	NA	NA	NA	No	No	No	No	None	NA	NA	NA	0	O340:PD37457e6	O340:PD37457e6	Healthy	MicroLaser
O340:PD37457f4	i	72	Colon	NA	NA	NA	NA	No	No	No	No	None	NA	NA	NA	0	O340:PD37457f4	O340:PD37457f4	Healthy	MicroLaser
O340:PD37457f7	i	72	Colon	NA	NA	NA	NA	No	No	No	No	None	NA	NA	NA	0	O340:PD37457f7	O340:PD37457f7	Healthy	MicroLaser
O395:10	w	60	Colon	NA	NA	NA	NA	No	No	No	No	None	NA	NA	NA	0	O395:10	O395:10	Healthy	MicroLaser
O395:PD37226l5	w	60	Colon	NA	NA	NA	NA	No	No	No	No	None	NA	NA	NA	0	O395:PD37226l5	O395:PD37226l5	Healthy	MicroLaser
O395:PD37226l6	w	60	Colon	NA	NA	NA	NA	No	No	No	No	None	NA	NA	NA	0	O395:PD37226l6	O395:PD37226l6	Healthy	MicroLaser
O395:PD37226l7	w	60	Colon	NA	NA	NA	NA	No	No	No	No	None	NA	NA	NA	0	O395:PD37226l7	O395:PD37226l7	Healthy	MicroLaser
O395:PD37226l8	w	60	Colon	NA	NA	NA	NA	No	No	No	No	None	NA	NA	NA	0	O395:PD37226l8	O395:PD37226l8	Healthy	MicroLaser
O395:PD37457b4	w	60	Colon	NA	NA	NA	NA	No	No	No	No	None	NA	NA	NA	0	O395:PD37457b4	O395:PD37457b4	Healthy	MicroLaser
O395:PD37457b5	w	60	Colon	NA	NA	NA	NA	No	No	No	No	None	NA	NA	NA	0	O395:PD37457b5	O395:PD37457b5	Healthy	MicroLaser
O395:PD37457g4	w	60	Colon	NA	NA	NA	NA	No	No	No	No	None	NA	NA	NA	0	O395:PD37457g4	O395:PD37457g4	Healthy	MicroLaser
O395:PD37457g5	w	60	Colon	NA	NA	NA	NA	No	No	No	No	None	NA	NA	NA	0	O395:PD37457g5	O395:PD37457g5	Healthy	MicroLaser
O401:10	x	62	Colon	NA	NA	NA	NA	No	No	No	No	None	NA	NA	NA	0	O401:10	O401:10	Healthy	MicroLaser
O401:8	x	62	Colon	NA	NA	NA	NA	No	No	No	No	None	NA	NA	NA	0	O401:8	O401:8	Healthy	MicroLaser
O401:9	x	62	Colon	NA	NA	NA	NA	No	No	No	No	None	NA	NA	NA	0	O401:9	O401:9	Healthy	MicroLaser
O401:PD37226m5	x	62	Colon	NA	NA	NA	NA	No	No	No	No	None	NA	NA	NA	0	O401:PD37226m5	O401:PD37226m5	Healthy	MicroLaser
O401:PD37226m7	x	62	Colon	NA	NA	NA	NA	No	No	No	No	None	NA	NA	NA	0	O401:PD37226m7	O401:PD37226m7	Healthy	MicroLaser
O401:PD37226m8	x	62	Colon	NA	NA	NA	NA	No	No	No	No	None	NA	NA	NA	0	O401:PD37226m8	O401:PD37226m8	Healthy	MicroLaser
O401:PD37457c4	x	62	Colon	NA	NA	NA	NA	No	No	No	No	None	NA	NA	NA	0	O401:PD37457c4	O401:PD37457c4	Healthy	MicroLaser
O401:PD37457h2	x	62	Colon	NA	NA	NA	NA	No	No	No	No	None	NA	NA	NA	0	O401:PD37457h2	O401:PD37457h2	Healthy	MicroLaser
O401:PD37457h5	x	62	Colon	NA	NA	NA	NA	No	No	No	No	None	NA	NA	NA	0	O401:PD37457h5	O401:PD37457h5	Healthy	MicroLaser
O438:6	b	62	Colon	NA	NA	NA	NA	No	No	No	No	None	NA	NA	NA	0	O438:6	O438:6	Healthy	MicroLaser
O438:7	b	62	Colon	NA	NA	NA	NA	No	No	No	No	None	NA	NA	NA	0	O438:7	O438:7	Healthy	MicroLaser
O438:PD37457i4	b	62	Colon	NA	NA	NA	NA	No	No	No	No	None	NA	NA	NA	0	O438:PD37457i4	O438:PD37457i4	Healthy	MicroLaser
O438:PD37457i5	b	62	Colon	NA	NA	NA	NA	No	No	No	No	None	NA	NA	NA	0	O438:PD37457i5	O438:PD37457i5	Healthy	MicroLaser
O438:PD37457j7	b	62	Colon	NA	NA	NA	NA	No	No	No	No	None	NA	NA	NA	0	O438:PD37457j7	O438:PD37457j7	Healthy	MicroLaser
O438:PD37457j8	b	62	Colon	NA	NA	NA	NA	No	No	No	No	None	NA	NA	NA	0	O438:PD37457j8	O438:PD37457j8	Healthy	MicroLaser
OO10:13	y	60	Colon	NA	NA	NA	NA	No	No	No	No	None	NA	NA	NA	0	OO10:13	OO10:13	Healthy	MicroLaser
OO10:15	y	60	Colon	NA	NA	NA	NA	No	No	No	No	None	NA	NA	NA	0	OO10:15	OO10:15	Healthy	MicroLaser
OO10:18	y	60	Colon	NA	NA	NA	NA	No	No	No	No	None	NA	NA	NA	0	OO10:18	OO10:18	Healthy	MicroLaser
OO10:19	y	60	Colon	NA	NA	NA	NA	No	No	No	No	None	NA	NA	NA	0	OO10:19	OO10:19	Healthy	MicroLaser
OO10:20	y	60	Colon	NA	NA	NA	NA	No	No	No	No	None	NA	NA	NA	0	OO10:20	OO10:20	Healthy	MicroLaser
OO10:PD36814d5	y	60	Colon	NA	NA	NA	NA	No	No	No	No	None	NA	NA	NA	0	OO10:PD36814d5	OO10:PD36814d5	Healthy	MicroLaser
OO10:PD36814d6	y	60	Colon	NA	NA	NA	NA	No	No	No	No	None	NA	NA	NA	0	OO10:PD36814d6	OO10:PD36814d6	Healthy	MicroLaser
OO10:PD36814d7	y	60	Colon	NA	NA	NA	NA	No	No	No	No	None	NA	NA	NA	0	OO10:PD36814d7	OO10:PD36814d7	Healthy	MicroLaser
OO10:PD36814d8	y	60	Colon	NA	NA	NA	NA	No	No	No	No	None	NA	NA	NA	0	OO10:PD36814d8	OO10:PD36814d8	Healthy	MicroLaser
OO10:PD37226c5	y	60	Colon	NA	NA	NA	NA	No	No	No	No	None	NA	NA	NA	0	OO10:PD37226c5	OO10:PD37226c5	Healthy	MicroLaser
OO10:PD37226c6	y	60	Colon	NA	NA	NA	NA	No	No	No	No	None	NA	NA	NA	0	OO10:PD37226c6	OO10:PD37226c6	Healthy	MicroLaser
OO10:PD37226c7	y	60	Colon	NA	NA	NA	NA	No	No	No	No	None	NA	NA	NA	0	OO10:PD37226c7	OO10:PD37226c7	Healthy	MicroLaser
OO10:PD37226c8	y	60	Colon	NA	NA	NA	NA	No	No	No	No	None	NA	NA	NA	0	OO10:PD37226c8	OO10:PD37226c8	Healthy	MicroLaser
OO10:PD37265d	y	60	Colon	NA	NA	NA	NA	No	No	No	No	None	NA	NA	NA	0	OO10:PD37265d	OO10:PD37265d	Healthy	MicroLaser
OO10:PD37265d5	y	60	Colon	NA	NA	NA	NA	No	No	No	No	None	NA	NA	NA	0	OO10:PD37265d5	OO10:PD37265d5	Healthy	MicroLaser
OO10:PD37265d8	y	60	Colon	NA	NA	NA	NA	No	No	No	No	None	NA	NA	NA	0	OO10:PD37265d8	OO10:PD37265d8	Healthy	MicroLaser
OO13:11	aj	60	Colon	NA	NA	NA	NA	No	No	No	No	None	NA	NA	NA	0	OO13:11	OO13:11	Healthy	MicroLaser
OO13:15	aj	60	Colon	NA	NA	NA	NA	No	No	No	No	None	NA	NA	NA	0	OO13:15	OO13:15	Healthy	MicroLaser
OO13:16	aj	60	Colon	NA	NA	NA	NA	No	No	No	No	None	NA	NA	NA	0	OO13:16	OO13:16	Healthy	MicroLaser
OO13:PD36719a_lo005	aj	60	Colon	NA	NA	NA	NA	No	No	No	No	None	NA	NA	NA	0	OO13:PD36719a_lo005	OO13:PD36719a_lo005	Healthy	MicroLaser
OO13:PD36719a_lo008	aj	60	Colon	NA	NA	NA	NA	No	No	No	No	None	NA	NA	NA	0	OO13:PD36719a_lo008	OO13:PD36719a_lo008	Healthy	MicroLaser
OO13:PD36719a_lo018	aj	60	Colon	NA	NA	NA	NA	No	No	No	No	None	NA	NA	NA	0	OO13:PD36719a_lo018	OO13:PD36719a_lo018	Healthy	MicroLaser
OO13:PD36719a_lo022	aj	60	Colon	NA	NA	NA	NA	No	No	No	No	None	NA	NA	NA	0	OO13:PD36719a_lo022	OO13:PD36719a_lo022	Healthy	MicroLaser
OO13:PD36719a_lo034	aj	60	Colon	NA	NA	NA	NA	No	No	No	No	None	NA	NA	NA	0	OO13:PD36719a_lo034	OO13:PD36719a_lo034	Healthy	MicroLaser
OO13:PD36719a_lo048	aj	60	Colon	NA	NA	NA	NA	No	No	No	No	None	NA	NA	NA	0	OO13:PD36719a_lo048	OO13:PD36719a_lo048	Healthy	MicroLaser
OO13:PD36719a_lo049	aj	60	Colon	NA	NA	NA	NA	No	No	No	No	None	NA	NA	NA	0	OO13:PD36719a_lo049	OO13:PD36719a_lo049	Healthy	MicroLaser
OO13:PD36719a_lo066	aj	60	Colon	NA	NA	NA	NA	No	No	No	No	None	NA	NA	NA	0	OO13:PD36719a_lo066	OO13:PD36719a_lo066	Healthy	MicroLaser
OO13:PD36719a_lo072	aj	60	Colon	NA	NA	NA	NA	No	No	No	No	None	NA	NA	NA	0	OO13:PD36719a_lo072	OO13:PD36719a_lo072	Healthy	MicroLaser
OO23:6	p	66	Colon	NA	NA	NA	NA	No	No	No	No	None	NA	NA	NA	0	OO23:6	OO23:6	Healthy	MicroLaser
OO23:7	p	66	Colon	NA	NA	NA	NA	No	No	No	No	None	NA	NA	NA	0	OO23:7	OO23:7	Healthy	MicroLaser
OO23:PD36813m3	p	66	Colon	NA	NA	NA	NA	No	No	No	No	None	NA	NA	NA	0	OO23:PD36813m3	OO23:PD36813m3	Healthy	MicroLaser
OO23:PD36813m5	p	66	Colon	NA	NA	NA	NA	No	No	No	No	None	NA	NA	NA	0	OO23:PD36813m5	OO23:PD36813m5	Healthy	MicroLaser
OO23:PD36813m8	p	66	Colon	NA	NA	NA	NA	No	No	No	No	None	NA	NA	NA	0	OO23:PD36813m8	OO23:PD36813m8	Healthy	MicroLaser
OO23:PD36813n	p	66	Colon	NA	NA	NA	NA	No	No	No	No	None	NA	NA	NA	0	OO23:PD36813n	OO23:PD36813n	Healthy	MicroLaser
OO35:5	k	66	Colon	NA	NA	NA	NA	No	No	No	No	None	NA	NA	NA	0	OO35:5	OO35:5	Healthy	MicroLaser
OO35:PD36813l	k	66	Colon	NA	NA	NA	NA	No	No	No	No	None	NA	NA	NA	0	OO35:PD36813l	OO35:PD36813l	Healthy	MicroLaser
OO35:PD36813l7	k	66	Colon	NA	NA	NA	NA	No	No	No	No	None	NA	NA	NA	0	OO35:PD36813l7	OO35:PD36813l7	Healthy	MicroLaser
OO35:PD36813l8	k	66	Colon	NA	NA	NA	NA	No	No	No	No	None	NA	NA	NA	0	OO35:PD36813l8	OO35:PD36813l8	Healthy	MicroLaser
OO39:8	o	68	Colon	NA	NA	NA	NA	No	No	No	No	None	NA	NA	NA	0	OO39:8	OO39:8	Healthy	MicroLaser
OO39:PD36813y13	o	68	Colon	NA	NA	NA	NA	No	No	No	No	None	NA	NA	NA	0	OO39:PD36813y13	OO39:PD36813y13	Healthy	MicroLaser
OO39:PD36813y15	o	68	Colon	NA	NA	NA	NA	No	No	No	No	None	NA	NA	NA	0	OO39:PD36813y15	OO39:PD36813y15	Healthy	MicroLaser
OO39:PD36813y2	o	68	Colon	NA	NA	NA	NA	No	No	No	No	None	NA	NA	NA	0	OO39:PD36813y2	OO39:PD36813y2	Healthy	MicroLaser
OO39:PD36813y6	o	68	Colon	NA	NA	NA	NA	No	No	No	No	None	NA	NA	NA	0	OO39:PD36813y6	OO39:PD36813y6	Healthy	MicroLaser
OO39:PD36813y7	o	68	Colon	NA	NA	NA	NA	No	No	No	No	None	NA	NA	NA	0	OO39:PD36813y7	OO39:PD36813y7	Healthy	MicroLaser
OO82:18	al	64	Colon	NA	NA	NA	NA	No	No	No	No	None	NA	NA	NA	0	OO82:18	OO82:18	Healthy	MicroLaser
OO82:19	al	64	Colon	NA	NA	NA	NA	No	No	No	No	None	NA	NA	NA	0	OO82:19	OO82:19	Healthy	MicroLaser
OO82:20	al	64	Colon	NA	NA	NA	NA	No	No	No	No	None	NA	NA	NA	0	OO82:20	OO82:20	Healthy	MicroLaser
OO82:PD36813k	al	64	Colon	NA	NA	NA	NA	No	No	No	No	None	NA	NA	NA	0	OO82:PD36813k	OO82:PD36813k	Healthy	MicroLaser
OO82:PD36813k3	al	64	Colon	NA	NA	NA	NA	No	No	No	No	None	NA	NA	NA	0	OO82:PD36813k3	OO82:PD36813k3	Healthy	MicroLaser
OO82:PD36813k5	al	64	Colon	NA	NA	NA	NA	No	No	No	No	None	NA	NA	NA	0	OO82:PD36813k5	OO82:PD36813k5	Healthy	MicroLaser
OO82:PD36813o2	al	64	Colon	NA	NA	NA	NA	No	No	No	No	None	NA	NA	NA	0	OO82:PD36813o2	OO82:PD36813o2	Healthy	MicroLaser
OO82:PD36813o9	al	64	Colon	NA	NA	NA	NA	No	No	No	No	None	NA	NA	NA	0	OO82:PD36813o9	OO82:PD36813o9	Healthy	MicroLaser
OO82:PD36813z15	al	64	Colon	NA	NA	NA	NA	No	No	No	No	None	NA	NA	NA	0	OO82:PD36813z15	OO82:PD36813z15	Healthy	MicroLaser
OO82:PD36813z4	al	64	Colon	NA	NA	NA	NA	No	No	No	No	None	NA	NA	NA	0	OO82:PD36813z4	OO82:PD36813z4	Healthy	MicroLaser
OO82:PD36813z5	al	64	Colon	NA	NA	NA	NA	No	No	No	No	None	NA	NA	NA	0	OO82:PD36813z5	OO82:PD36813z5	Healthy	MicroLaser
OO82:PD36813z6	al	64	Colon	NA	NA	NA	NA	No	No	No	No	None	NA	NA	NA	0	OO82:PD36813z6	OO82:PD36813z6	Healthy	MicroLaser
OO82:PD36813z7	al	64	Colon	NA	NA	NA	NA	No	No	No	No	None	NA	NA	NA	0	OO82:PD36813z7	OO82:PD36813z7	Healthy	MicroLaser
OO82:PD36813z8	al	64	Colon	NA	NA	NA	NA	No	No	No	No	None	NA	NA	NA	0	OO82:PD36813z8	OO82:PD36813z8	Healthy	MicroLaser
OO94:12	a	66	Colon	NA	NA	NA	NA	No	No	No	No	None	NA	NA	NA	0	OO94:12	OO94:12	Healthy	MicroLaser
OO94:14	a	66	Colon	NA	NA	NA	NA	No	No	No	No	None	NA	NA	NA	0	OO94:14	OO94:14	Healthy	MicroLaser
OO94:15	a	66	Colon	NA	NA	NA	NA	No	No	No	No	None	NA	NA	NA	0	OO94:15	OO94:15	Healthy	MicroLaser
OO94:16	a	66	Colon	NA	NA	NA	NA	No	No	No	No	None	NA	NA	NA	0	OO94:16	OO94:16	Healthy	MicroLaser
OO94:17	a	66	Colon	NA	NA	NA	NA	No	No	No	No	None	NA	NA	NA	0	OO94:17	OO94:17	Healthy	MicroLaser
OO94:18	a	66	Colon	NA	NA	NA	NA	No	No	No	No	None	NA	NA	NA	0	OO94:18	OO94:18	Healthy	MicroLaser
OO94:PD36813aa	a	66	Colon	NA	NA	NA	NA	No	No	No	No	None	NA	NA	NA	0	OO94:PD36813aa	OO94:PD36813aa	Healthy	MicroLaser
OO94:PD36813aa11	a	66	Colon	NA	NA	NA	NA	No	No	No	No	None	NA	NA	NA	0	OO94:PD36813aa11	OO94:PD36813aa11	Healthy	MicroLaser
OO94:PD36813aa12	a	66	Colon	NA	NA	NA	NA	No	No	No	No	None	NA	NA	NA	0	OO94:PD36813aa12	OO94:PD36813aa12	Healthy	MicroLaser
OO94:PD36813aa16	a	66	Colon	NA	NA	NA	NA	No	No	No	No	None	NA	NA	NA	0	OO94:PD36813aa16	OO94:PD36813aa16	Healthy	MicroLaser
OO94:PD36813aa2	a	66	Colon	NA	NA	NA	NA	No	No	No	No	None	NA	NA	NA	0	OO94:PD36813aa2	OO94:PD36813aa2	Healthy	MicroLaser
OO94:PD36813aa7	a	66	Colon	NA	NA	NA	NA	No	No	No	No	None	NA	NA	NA	0	OO94:PD36813aa7	OO94:PD36813aa7	Healthy	MicroLaser
OO94:PD36813j	a	66	Colon	NA	NA	NA	NA	No	No	No	No	None	NA	NA	NA	0	OO94:PD36813j	OO94:PD36813j	Healthy	MicroLaser
OO94:PD36813j3	a	66	Colon	NA	NA	NA	NA	No	No	No	No	None	NA	NA	NA	0	OO94:PD36813j3	OO94:PD36813j3	Healthy	MicroLaser
OO94:PD36813j6	a	66	Colon	NA	NA	NA	NA	No	No	No	No	None	NA	NA	NA	0	OO94:PD36813j6	OO94:PD36813j6	Healthy	MicroLaser
OO94:PD36813p	a	66	Colon	NA	NA	NA	NA	No	No	No	No	None	NA	NA	NA	0	OO94:PD36813p	OO94:PD36813p	Healthy	MicroLaser
OO99:11	l	66	Colon	NA	NA	NA	NA	No	No	No	No	None	NA	NA	NA	0	OO99:11	OO99:11	Healthy	MicroLaser
OO99:12	l	66	Colon	NA	NA	NA	NA	No	No	No	No	None	NA	NA	NA	0	OO99:12	OO99:12	Healthy	MicroLaser
OO99:13	l	66	Colon	NA	NA	NA	NA	No	No	No	No	None	NA	NA	NA	0	OO99:13	OO99:13	Healthy	MicroLaser
OO99:14	l	66	Colon	NA	NA	NA	NA	No	No	No	No	None	NA	NA	NA	0	OO99:14	OO99:14	Healthy	MicroLaser
OO99:15	l	66	Colon	NA	NA	NA	NA	No	No	No	No	None	NA	NA	NA	0	OO99:15	OO99:15	Healthy	MicroLaser
OO99:16	l	66	Colon	NA	NA	NA	NA	No	No	No	No	None	NA	NA	NA	0	OO99:16	OO99:16	Healthy	MicroLaser
OO99:17	l	66	Colon	NA	NA	NA	NA	No	No	No	No	None	NA	NA	NA	0	OO99:17	OO99:17	Healthy	MicroLaser
OO99:PD36813ab10	l	66	Colon	NA	NA	NA	NA	No	No	No	No	None	NA	NA	NA	0	OO99:PD36813ab10	OO99:PD36813ab10	Healthy	MicroLaser
OO99:PD36813ab4	l	66	Colon	NA	NA	NA	NA	No	No	No	No	None	NA	NA	NA	0	OO99:PD36813ab4	OO99:PD36813ab4	Healthy	MicroLaser
OO99:PD36813ab5	l	66	Colon	NA	NA	NA	NA	No	No	No	No	None	NA	NA	NA	0	OO99:PD36813ab5	OO99:PD36813ab5	Healthy	MicroLaser
OO99:PD36813i	l	66	Colon	NA	NA	NA	NA	No	No	No	No	None	NA	NA	NA	0	OO99:PD36813i	OO99:PD36813i	Healthy	MicroLaser
OO99:PD36813i4	l	66	Colon	NA	NA	NA	NA	No	No	No	No	None	NA	NA	NA	0	OO99:PD36813i4	OO99:PD36813i4	Healthy	MicroLaser
OO99:PD36813i6	l	66	Colon	NA	NA	NA	NA	No	No	No	No	None	NA	NA	NA	0	OO99:PD36813i6	OO99:PD36813i6	Healthy	MicroLaser
OO99:PD36813q11	l	66	Colon	NA	NA	NA	NA	No	No	No	No	None	NA	NA	NA	0	OO99:PD36813q11	OO99:PD36813q11	Healthy	MicroLaser
OO99:PD36813q12	l	66	Colon	NA	NA	NA	NA	No	No	No	No	None	NA	NA	NA	0	OO99:PD36813q12	OO99:PD36813q12	Healthy	MicroLaser
OO99:PD36813q14	l	66	Colon	NA	NA	NA	NA	No	No	No	No	None	NA	NA	NA	0	OO99:PD36813q14	OO99:PD36813q14	Healthy	MicroLaser
OOO7:6	af	64	Colon	NA	NA	NA	NA	No	No	No	No	None	NA	NA	NA	0	OOO7:6	OOO7:6	Healthy	MicroLaser
OOO7:7	af	64	Colon	NA	NA	NA	NA	No	No	No	No	None	NA	NA	NA	0	OOO7:7	OOO7:7	Healthy	MicroLaser
OOO7:PD36814b2	af	64	Colon	NA	NA	NA	NA	No	No	No	No	None	NA	NA	NA	0	OOO7:PD36814b2	OOO7:PD36814b2	Healthy	MicroLaser
OOO7:PD36814b7	af	64	Colon	NA	NA	NA	NA	No	No	No	No	None	NA	NA	NA	0	OOO7:PD36814b7	OOO7:PD36814b7	Healthy	MicroLaser
OOO7:PD37265b	af	64	Colon	NA	NA	NA	NA	No	No	No	No	None	NA	NA	NA	0	OOO7:PD37265b	OOO7:PD37265b	Healthy	MicroLaser
OOO7:PD37265b7	af	64	Colon	NA	NA	NA	NA	No	No	No	No	None	NA	NA	NA	0	OOO7:PD37265b7	OOO7:PD37265b7	Healthy	MicroLaser
OOO8:12	h	64	Colon	NA	NA	NA	NA	No	No	No	No	None	NA	NA	NA	0	OOO8:12	OOO8:12	Healthy	MicroLaser
OOO8:14	h	64	Colon	NA	NA	NA	NA	No	No	No	No	None	NA	NA	NA	0	OOO8:14	OOO8:14	Healthy	MicroLaser
OOO8:15	h	64	Colon	NA	NA	NA	NA	No	No	No	No	None	NA	NA	NA	0	OOO8:15	OOO8:15	Healthy	MicroLaser
OOO8:16	h	64	Colon	NA	NA	NA	NA	No	No	No	No	None	NA	NA	NA	0	OOO8:16	OOO8:16	Healthy	MicroLaser
OOO8:17	h	64	Colon	NA	NA	NA	NA	No	No	No	No	None	NA	NA	NA	0	OOO8:17	OOO8:17	Healthy	MicroLaser
OOO8:18	h	64	Colon	NA	NA	NA	NA	No	No	No	No	None	NA	NA	NA	0	OOO8:18	OOO8:18	Healthy	MicroLaser
OOO8:PD36814c2	h	64	Colon	NA	NA	NA	NA	No	No	No	No	None	NA	NA	NA	0	OOO8:PD36814c2	OOO8:PD36814c2	Healthy	MicroLaser
OOO8:PD36814c3	h	64	Colon	NA	NA	NA	NA	No	No	No	No	None	NA	NA	NA	0	OOO8:PD36814c3	OOO8:PD36814c3	Healthy	MicroLaser
OOO8:PD36814c4	h	64	Colon	NA	NA	NA	NA	No	No	No	No	None	NA	NA	NA	0	OOO8:PD36814c4	OOO8:PD36814c4	Healthy	MicroLaser
OOO8:PD36814c6	h	64	Colon	NA	NA	NA	NA	No	No	No	No	None	NA	NA	NA	0	OOO8:PD36814c6	OOO8:PD36814c6	Healthy	MicroLaser
OOO8:PD37226b5	h	64	Colon	NA	NA	NA	NA	No	No	No	No	None	NA	NA	NA	0	OOO8:PD37226b5	OOO8:PD37226b5	Healthy	MicroLaser
OOO8:PD37226b6	h	64	Colon	NA	NA	NA	NA	No	No	No	No	None	NA	NA	NA	0	OOO8:PD37226b6	OOO8:PD37226b6	Healthy	MicroLaser
OOO8:PD37226b7	h	64	Colon	NA	NA	NA	NA	No	No	No	No	None	NA	NA	NA	0	OOO8:PD37226b7	OOO8:PD37226b7	Healthy	MicroLaser
OOO8:PD37265c2	h	64	Colon	NA	NA	NA	NA	No	No	No	No	None	NA	NA	NA	0	OOO8:PD37265c2	OOO8:PD37265c2	Healthy	MicroLaser
OOO8:PD37265c3	h	64	Colon	NA	NA	NA	NA	No	No	No	No	None	NA	NA	NA	0	OOO8:PD37265c3	OOO8:PD37265c3	Healthy	MicroLaser
OOO8:PD37265c5	h	64	Colon	NA	NA	NA	NA	No	No	No	No	None	NA	NA	NA	0	OOO8:PD37265c5	OOO8:PD37265c5	Healthy	MicroLaser
O189:10	j	62	Colon	NA	NA	NA	NA	No	No	No	No	None	NA	NA	NA	0	O189:10	O189:10	Healthy	MicroLaser
O189:12	j	62	Colon	NA	NA	NA	NA	No	No	No	No	None	NA	NA	NA	0	O189:12	O189:12	Healthy	MicroLaser
O189:9	j	62	Colon	NA	NA	NA	NA	No	No	No	No	None	NA	NA	NA	0	O189:9	O189:9	Healthy	MicroLaser
O189:PD36813ad17	j	62	Colon	NA	NA	NA	NA	No	No	No	No	None	NA	NA	NA	0	O189:PD36813ad17	O189:PD36813ad17	Healthy	MicroLaser
O189:PD36813ad2	j	62	Colon	NA	NA	NA	NA	No	No	No	No	None	NA	NA	NA	0	O189:PD36813ad2	O189:PD36813ad2	Healthy	MicroLaser
O189:PD36813ad6	j	62	Colon	NA	NA	NA	NA	No	No	No	No	None	NA	NA	NA	0	O189:PD36813ad6	O189:PD36813ad6	Healthy	MicroLaser
O189:PD36813ad8	j	62	Colon	NA	NA	NA	NA	No	No	No	No	None	NA	NA	NA	0	O189:PD36813ad8	O189:PD36813ad8	Healthy	MicroLaser
O189:PD36813ad9	j	62	Colon	NA	NA	NA	NA	No	No	No	No	None	NA	NA	NA	0	O189:PD36813ad9	O189:PD36813ad9	Healthy	MicroLaser
O189:PD36813d3	j	62	Colon	NA	NA	NA	NA	No	No	No	No	None	NA	NA	NA	0	O189:PD36813d3	O189:PD36813d3	Healthy	MicroLaser
O189:PD36813d5	j	62	Colon	NA	NA	NA	NA	No	No	No	No	None	NA	NA	NA	0	O189:PD36813d5	O189:PD36813d5	Healthy	MicroLaser
O208:10	e	68	Colon	NA	NA	NA	NA	No	No	No	No	None	NA	NA	NA	0	O208:10	O208:10	Healthy	MicroLaser
O208:11	e	68	Colon	NA	NA	NA	NA	No	No	No	No	None	NA	NA	NA	0	O208:11	O208:11	Healthy	MicroLaser
O208:8	e	68	Colon	NA	NA	NA	NA	No	No	No	No	None	NA	NA	NA	0	O208:8	O208:8	Healthy	MicroLaser
O208:PD36813ae	e	68	Colon	NA	NA	NA	NA	No	No	No	No	None	NA	NA	NA	0	O208:PD36813ae	O208:PD36813ae	Healthy	MicroLaser
O208:PD36813ae3	e	68	Colon	NA	NA	NA	NA	No	No	No	No	None	NA	NA	NA	0	O208:PD36813ae3	O208:PD36813ae3	Healthy	MicroLaser
O208:PD36813ae7	e	68	Colon	NA	NA	NA	NA	No	No	No	No	None	NA	NA	NA	0	O208:PD36813ae7	O208:PD36813ae7	Healthy	MicroLaser
O208:PD36813c	e	68	Colon	NA	NA	NA	NA	No	No	No	No	None	NA	NA	NA	0	O208:PD36813c	O208:PD36813c	Healthy	MicroLaser
O208:PD36813c2	e	68	Colon	NA	NA	NA	NA	No	No	No	No	None	NA	NA	NA	0	O208:PD36813c2	O208:PD36813c2	Healthy	MicroLaser
O208:PD36813c3	e	68	Colon	NA	NA	NA	NA	No	No	No	No	None	NA	NA	NA	0	O208:PD36813c3	O208:PD36813c3	Healthy	MicroLaser
O251:11	c	71	Colon	NA	NA	NA	NA	No	No	No	No	None	NA	NA	NA	0	O251:11	O251:11	Healthy	MicroLaser
O251:13	c	71	Colon	NA	NA	NA	NA	No	No	No	No	None	NA	NA	NA	0	O251:13	O251:13	Healthy	MicroLaser
O251:15	c	71	Colon	NA	NA	NA	NA	No	No	No	No	None	NA	NA	NA	0	O251:15	O251:15	Healthy	MicroLaser
O251:16	c	71	Colon	NA	NA	NA	NA	No	No	No	No	None	NA	NA	NA	0	O251:16	O251:16	Healthy	MicroLaser
O251:PD36813ac15	c	71	Colon	NA	NA	NA	NA	No	No	No	No	None	NA	NA	NA	0	O251:PD36813ac15	O251:PD36813ac15	Healthy	MicroLaser
O251:PD36813ac16	c	71	Colon	NA	NA	NA	NA	No	No	No	No	None	NA	NA	NA	0	O251:PD36813ac16	O251:PD36813ac16	Healthy	MicroLaser
O251:PD36813ac18	c	71	Colon	NA	NA	NA	NA	No	No	No	No	None	NA	NA	NA	0	O251:PD36813ac18	O251:PD36813ac18	Healthy	MicroLaser
O251:PD36813ac2	c	71	Colon	NA	NA	NA	NA	No	No	No	No	None	NA	NA	NA	0	O251:PD36813ac2	O251:PD36813ac2	Healthy	MicroLaser
O251:PD36813ac4	c	71	Colon	NA	NA	NA	NA	No	No	No	No	None	NA	NA	NA	0	O251:PD36813ac4	O251:PD36813ac4	Healthy	MicroLaser
O251:PD36813ac7	c	71	Colon	NA	NA	NA	NA	No	No	No	No	None	NA	NA	NA	0	O251:PD36813ac7	O251:PD36813ac7	Healthy	MicroLaser
O251:PD36813b4	c	71	Colon	NA	NA	NA	NA	No	No	No	No	None	NA	NA	NA	0	O251:PD36813b4	O251:PD36813b4	Healthy	MicroLaser
O251:PD36813b5	c	71	Colon	NA	NA	NA	NA	No	No	No	No	None	NA	NA	NA	0	O251:PD36813b5	O251:PD36813b5	Healthy	MicroLaser
O251:PD36813b6	c	71	Colon	NA	NA	NA	NA	No	No	No	No	None	NA	NA	NA	0	O251:PD36813b6	O251:PD36813b6	Healthy	MicroLaser
O311:7	aa	68	Colon	NA	NA	NA	NA	No	No	No	No	None	NA	NA	NA	0	O311:7	O311:7	Healthy	MicroLaser
O311:8	aa	68	Colon	NA	NA	NA	NA	No	No	No	No	None	NA	NA	NA	0	O311:8	O311:8	Healthy	MicroLaser
O311:PD37512a11	aa	68	Colon	NA	NA	NA	NA	No	No	No	No	None	NA	NA	NA	0	O311:PD37512a11	O311:PD37512a11	Healthy	MicroLaser
O311:PD37512a4	aa	68	Colon	NA	NA	NA	NA	No	No	No	No	None	NA	NA	NA	0	O311:PD37512a4	O311:PD37512a4	Healthy	MicroLaser
O311:PD37512a5	aa	68	Colon	NA	NA	NA	NA	No	No	No	No	None	NA	NA	NA	0	O311:PD37512a5	O311:PD37512a5	Healthy	MicroLaser
O311:PD37512b	aa	68	Colon	NA	NA	NA	NA	No	No	No	No	None	NA	NA	NA	0	O311:PD37512b	O311:PD37512b	Healthy	MicroLaser
O311:PD37512b7	aa	68	Colon	NA	NA	NA	NA	No	No	No	No	None	NA	NA	NA	0	O311:PD37512b7	O311:PD37512b7	Healthy	MicroLaser
O325:11	z	62	Colon	NA	NA	NA	NA	No	No	No	No	None	NA	NA	NA	0	O325:11	O325:11	Healthy	MicroLaser
O325:12	z	62	Colon	NA	NA	NA	NA	No	No	No	No	None	NA	NA	NA	0	O325:12	O325:12	Healthy	MicroLaser
O325:13	z	62	Colon	NA	NA	NA	NA	No	No	No	No	None	NA	NA	NA	0	O325:13	O325:13	Healthy	MicroLaser
O325:14	z	62	Colon	NA	NA	NA	NA	No	No	No	No	None	NA	NA	NA	0	O325:14	O325:14	Healthy	MicroLaser
O325:15	z	62	Colon	NA	NA	NA	NA	No	No	No	No	None	NA	NA	NA	0	O325:15	O325:15	Healthy	MicroLaser
O325:16	z	62	Colon	NA	NA	NA	NA	No	No	No	No	None	NA	NA	NA	0	O325:16	O325:16	Healthy	MicroLaser
O325:17	z	62	Colon	NA	NA	NA	NA	No	No	No	No	None	NA	NA	NA	0	O325:17	O325:17	Healthy	MicroLaser
O325:PD37513a13	z	62	Colon	NA	NA	NA	NA	No	No	No	No	None	NA	NA	NA	0	O325:PD37513a13	O325:PD37513a13	Healthy	MicroLaser
O325:PD37513a2	z	62	Colon	NA	NA	NA	NA	No	No	No	No	None	NA	NA	NA	0	O325:PD37513a2	O325:PD37513a2	Healthy	MicroLaser
O325:PD37513a20	z	62	Colon	NA	NA	NA	NA	No	No	No	No	None	NA	NA	NA	0	O325:PD37513a20	O325:PD37513a20	Healthy	MicroLaser
O325:PD37513a21	z	62	Colon	NA	NA	NA	NA	No	No	No	No	None	NA	NA	NA	0	O325:PD37513a21	O325:PD37513a21	Healthy	MicroLaser
O325:PD37513a3	z	62	Colon	NA	NA	NA	NA	No	No	No	No	None	NA	NA	NA	0	O325:PD37513a3	O325:PD37513a3	Healthy	MicroLaser
O325:PD37513b	z	62	Colon	NA	NA	NA	NA	No	No	No	No	None	NA	NA	NA	0	O325:PD37513b	O325:PD37513b	Healthy	MicroLaser
O325:PD37513b5	z	62	Colon	NA	NA	NA	NA	No	No	No	No	None	NA	NA	NA	0	O325:PD37513b5	O325:PD37513b5	Healthy	MicroLaser
O325:PD37513b7	z	62	Colon	NA	NA	NA	NA	No	No	No	No	None	NA	NA	NA	0	O325:PD37513b7	O325:PD37513b7	Healthy	MicroLaser
O325:PD37513b8	z	62	Colon	NA	NA	NA	NA	No	No	No	No	None	NA	NA	NA	0	O325:PD37513b8	O325:PD37513b8	Healthy	MicroLaser
O342:10	q	62	Colon	NA	NA	NA	NA	No	No	No	No	None	NA	NA	NA	0	O342:10	O342:10	Healthy	MicroLaser
O342:11	q	62	Colon	NA	NA	NA	NA	No	No	No	No	None	NA	NA	NA	0	O342:11	O342:11	Healthy	MicroLaser
O342:9	q	62	Colon	NA	NA	NA	NA	No	No	No	No	None	NA	NA	NA	0	O342:9	O342:9	Healthy	MicroLaser
O342:PD37514a	q	62	Colon	NA	NA	NA	NA	No	No	No	No	None	NA	NA	NA	0	O342:PD37514a	O342:PD37514a	Healthy	MicroLaser
O342:PD37514a2	q	62	Colon	NA	NA	NA	NA	No	No	No	No	None	NA	NA	NA	0	O342:PD37514a2	O342:PD37514a2	Healthy	MicroLaser
O342:PD37514a3	q	62	Colon	NA	NA	NA	NA	No	No	No	No	None	NA	NA	NA	0	O342:PD37514a3	O342:PD37514a3	Healthy	MicroLaser
O342:PD37514b3	q	62	Colon	NA	NA	NA	NA	No	No	No	No	None	NA	NA	NA	0	O342:PD37514b3	O342:PD37514b3	Healthy	MicroLaser
O342:PD37514b4	q	62	Colon	NA	NA	NA	NA	No	No	No	No	None	NA	NA	NA	0	O342:PD37514b4	O342:PD37514b4	Healthy	MicroLaser
O342:PD37514b7	q	62	Colon	NA	NA	NA	NA	No	No	No	No	None	NA	NA	NA	0	O342:PD37514b7	O342:PD37514b7	Healthy	MicroLaser
O342:PD37514b8	q	62	Colon	NA	NA	NA	NA	No	No	No	No	None	NA	NA	NA	0	O342:PD37514b8	O342:PD37514b8	Healthy	MicroLaser
PD36713b_lo001	PD36713	67.2	Liver	NA	NA	NA	NA	No	No	No	No	None	NA	NA	NA	0	PD36713b_lo001	PD36713b_lo001	Healthy	MicroLaser
PD36713b_lo002	PD36713	67.2	Liver	NA	NA	NA	NA	No	No	No	No	None	NA	NA	NA	0	PD36713b_lo002	PD36713b_lo002	Healthy	MicroLaser
PD36713b_lo004	PD36713	67.2	Liver	NA	NA	NA	NA	No	No	No	No	None	NA	NA	NA	0	PD36713b_lo004	PD36713b_lo004	Healthy	MicroLaser
PD36713b_lo006	PD36713	67.2	Liver	NA	NA	NA	NA	No	No	No	No	None	NA	NA	NA	0	PD36713b_lo006	PD36713b_lo006	Healthy	MicroLaser
PD36713b_lo007	PD36713	67.2	Liver	NA	NA	NA	NA	No	No	No	No	None	NA	NA	NA	0	PD36713b_lo007	PD36713b_lo007	Healthy	MicroLaser
PD36713b_lo008	PD36713	67.2	Liver	NA	NA	NA	NA	No	No	No	No	None	NA	NA	NA	0	PD36713b_lo008	PD36713b_lo008	Healthy	MicroLaser
PD36713b_lo009	PD36713	67.2	Liver	NA	NA	NA	NA	No	No	No	No	None	NA	NA	NA	0	PD36713b_lo009	PD36713b_lo009	Healthy	MicroLaser
PD36713b_lo010	PD36713	67.2	Liver	NA	NA	NA	NA	No	No	No	No	None	NA	NA	NA	0	PD36713b_lo010	PD36713b_lo010	Healthy	MicroLaser
PD36713b_lo011	PD36713	67.2	Liver	NA	NA	NA	NA	No	No	No	No	None	NA	NA	NA	0	PD36713b_lo011	PD36713b_lo011	Healthy	MicroLaser
PD36713b_lo012	PD36713	67.2	Liver	NA	NA	NA	NA	No	No	No	No	None	NA	NA	NA	0	PD36713b_lo012	PD36713b_lo012	Healthy	MicroLaser
PD36713b_lo013	PD36713	67.2	Liver	NA	NA	NA	NA	No	No	No	No	None	NA	NA	NA	0	PD36713b_lo013	PD36713b_lo013	Healthy	MicroLaser
PD36713b_lo015	PD36713	67.2	Liver	NA	NA	NA	NA	No	No	No	No	None	NA	NA	NA	0	PD36713b_lo015	PD36713b_lo015	Healthy	MicroLaser
PD36713b_lo016	PD36713	67.2	Liver	NA	NA	NA	NA	No	No	No	No	None	NA	NA	NA	0	PD36713b_lo016	PD36713b_lo016	Healthy	MicroLaser
PD36713b_lo018	PD36713	67.2	Liver	NA	NA	NA	NA	No	No	No	No	None	NA	NA	NA	0	PD36713b_lo018	PD36713b_lo018	Healthy	MicroLaser
PD36713b_lo019	PD36713	67.2	Liver	NA	NA	NA	NA	No	No	No	No	None	NA	NA	NA	0	PD36713b_lo019	PD36713b_lo019	Healthy	MicroLaser
PD36713b_lo020	PD36713	67.2	Liver	NA	NA	NA	NA	No	No	No	No	None	NA	NA	NA	0	PD36713b_lo020	PD36713b_lo020	Healthy	MicroLaser
PD36713b_lo021	PD36713	67.2	Liver	NA	NA	NA	NA	No	No	No	No	None	NA	NA	NA	0	PD36713b_lo021	PD36713b_lo021	Healthy	MicroLaser
PD36713b_lo022	PD36713	67.2	Liver	NA	NA	NA	NA	No	No	No	No	None	NA	NA	NA	0	PD36713b_lo022	PD36713b_lo022	Healthy	MicroLaser
PD36713b_lo023	PD36713	67.2	Liver	NA	NA	NA	NA	No	No	No	No	None	NA	NA	NA	0	PD36713b_lo023	PD36713b_lo023	Healthy	MicroLaser
PD36713b_lo024	PD36713	67.2	Liver	NA	NA	NA	NA	No	No	No	No	None	NA	NA	NA	0	PD36713b_lo024	PD36713b_lo024	Healthy	MicroLaser
PD36713b_lo029	PD36713	67.2	Liver	NA	NA	NA	NA	No	No	No	No	None	NA	NA	NA	0	PD36713b_lo029	PD36713b_lo029	Healthy	MicroLaser
PD36713b_lo030	PD36713	67.2	Liver	NA	NA	NA	NA	No	No	No	No	None	NA	NA	NA	0	PD36713b_lo030	PD36713b_lo030	Healthy	MicroLaser
PD36713b_lo031	PD36713	67.2	Liver	NA	NA	NA	NA	No	No	No	No	None	NA	NA	NA	0	PD36713b_lo031	PD36713b_lo031	Healthy	MicroLaser
PD36713b_lo041	PD36713	67.2	Liver	NA	NA	NA	NA	No	No	No	No	None	NA	NA	NA	0	PD36713b_lo041	PD36713b_lo041	Healthy	MicroLaser
PD36713b_lo043	PD36713	67.2	Liver	NA	NA	NA	NA	No	No	No	No	None	NA	NA	NA	0	PD36713b_lo043	PD36713b_lo043	Healthy	MicroLaser
PD36713b_lo044	PD36713	67.2	Liver	NA	NA	NA	NA	No	No	No	No	None	NA	NA	NA	0	PD36713b_lo044	PD36713b_lo044	Healthy	MicroLaser
PD36713b_lo045	PD36713	67.2	Liver	NA	NA	NA	NA	No	No	No	No	None	NA	NA	NA	0	PD36713b_lo045	PD36713b_lo045	Healthy	MicroLaser
PD36713b_lo046	PD36713	67.2	Liver	NA	NA	NA	NA	No	No	No	No	None	NA	NA	NA	0	PD36713b_lo046	PD36713b_lo046	Healthy	MicroLaser
PD36713b_lo047	PD36713	67.2	Liver	NA	NA	NA	NA	No	No	No	No	None	NA	NA	NA	0	PD36713b_lo047	PD36713b_lo047	Healthy	MicroLaser
PD36713b_lo048	PD36713	67.2	Liver	NA	NA	NA	NA	No	No	No	No	None	NA	NA	NA	0	PD36713b_lo048	PD36713b_lo048	Healthy	MicroLaser
PD36714b_lo001	PD36714	77.1	Liver	NA	NA	NA	NA	No	No	No	No	None	NA	NA	NA	0	PD36714b_lo001	PD36714b_lo001	Healthy	MicroLaser
PD36714b_lo003	PD36714	77.1	Liver	NA	NA	NA	NA	No	No	No	No	None	NA	NA	NA	0	PD36714b_lo003	PD36714b_lo003	Healthy	MicroLaser
PD36714b_lo004	PD36714	77.1	Liver	NA	NA	NA	NA	No	No	No	No	None	NA	NA	NA	0	PD36714b_lo004	PD36714b_lo004	Healthy	MicroLaser
PD36714b_lo006	PD36714	77.1	Liver	NA	NA	NA	NA	No	No	No	No	None	NA	NA	NA	0	PD36714b_lo006	PD36714b_lo006	Healthy	MicroLaser
PD36714b_lo009	PD36714	77.1	Liver	NA	NA	NA	NA	No	No	No	No	None	NA	NA	NA	0	PD36714b_lo009	PD36714b_lo009	Healthy	MicroLaser
PD36714b_lo010	PD36714	77.1	Liver	NA	NA	NA	NA	No	No	No	No	None	NA	NA	NA	0	PD36714b_lo010	PD36714b_lo010	Healthy	MicroLaser
PD36714b_lo011	PD36714	77.1	Liver	NA	NA	NA	NA	No	No	No	No	None	NA	NA	NA	0	PD36714b_lo011	PD36714b_lo011	Healthy	MicroLaser
PD36714b_lo012	PD36714	77.1	Liver	NA	NA	NA	NA	No	No	No	No	None	NA	NA	NA	0	PD36714b_lo012	PD36714b_lo012	Healthy	MicroLaser
PD36714b_lo013	PD36714	77.1	Liver	NA	NA	NA	NA	No	No	No	No	None	NA	NA	NA	0	PD36714b_lo013	PD36714b_lo013	Healthy	MicroLaser
PD36714b_lo014	PD36714	77.1	Liver	NA	NA	NA	NA	No	No	No	No	None	NA	NA	NA	0	PD36714b_lo014	PD36714b_lo014	Healthy	MicroLaser
PD36714b_lo015	PD36714	77.1	Liver	NA	NA	NA	NA	No	No	No	No	None	NA	NA	NA	0	PD36714b_lo015	PD36714b_lo015	Healthy	MicroLaser
PD36714b_lo016	PD36714	77.1	Liver	NA	NA	NA	NA	No	No	No	No	None	NA	NA	NA	0	PD36714b_lo016	PD36714b_lo016	Healthy	MicroLaser
PD36714b_lo017	PD36714	77.1	Liver	NA	NA	NA	NA	No	No	No	No	None	NA	NA	NA	0	PD36714b_lo017	PD36714b_lo017	Healthy	MicroLaser
PD36714b_lo018	PD36714	77.1	Liver	NA	NA	NA	NA	No	No	No	No	None	NA	NA	NA	0	PD36714b_lo018	PD36714b_lo018	Healthy	MicroLaser
PD36714b_lo019	PD36714	77.1	Liver	NA	NA	NA	NA	No	No	No	No	None	NA	NA	NA	0	PD36714b_lo019	PD36714b_lo019	Healthy	MicroLaser
PD36714b_lo020	PD36714	77.1	Liver	NA	NA	NA	NA	No	No	No	No	None	NA	NA	NA	0	PD36714b_lo020	PD36714b_lo020	Healthy	MicroLaser
PD36714b_lo021	PD36714	77.1	Liver	NA	NA	NA	NA	No	No	No	No	None	NA	NA	NA	0	PD36714b_lo021	PD36714b_lo021	Healthy	MicroLaser
PD36714b_lo022	PD36714	77.1	Liver	NA	NA	NA	NA	No	No	No	No	None	NA	NA	NA	0	PD36714b_lo022	PD36714b_lo022	Healthy	MicroLaser
PD36714b_lo023	PD36714	77.1	Liver	NA	NA	NA	NA	No	No	No	No	None	NA	NA	NA	0	PD36714b_lo023	PD36714b_lo023	Healthy	MicroLaser
PD36714b_lo024	PD36714	77.1	Liver	NA	NA	NA	NA	No	No	No	No	None	NA	NA	NA	0	PD36714b_lo024	PD36714b_lo024	Healthy	MicroLaser
PD36714b_lo025	PD36714	77.1	Liver	NA	NA	NA	NA	No	No	No	No	None	NA	NA	NA	0	PD36714b_lo025	PD36714b_lo025	Healthy	MicroLaser
PD36714b_lo028	PD36714	77.1	Liver	NA	NA	NA	NA	No	No	No	No	None	NA	NA	NA	0	PD36714b_lo028	PD36714b_lo028	Healthy	MicroLaser
PD36714b_lo029	PD36714	77.1	Liver	NA	NA	NA	NA	No	No	No	No	None	NA	NA	NA	0	PD36714b_lo029	PD36714b_lo029	Healthy	MicroLaser
PD36714b_lo030	PD36714	77.1	Liver	NA	NA	NA	NA	No	No	No	No	None	NA	NA	NA	0	PD36714b_lo030	PD36714b_lo030	Healthy	MicroLaser
PD36714b_lo031	PD36714	77.1	Liver	NA	NA	NA	NA	No	No	No	No	None	NA	NA	NA	0	PD36714b_lo031	PD36714b_lo031	Healthy	MicroLaser
PD36714b_lo032	PD36714	77.1	Liver	NA	NA	NA	NA	No	No	No	No	None	NA	NA	NA	0	PD36714b_lo032	PD36714b_lo032	Healthy	MicroLaser
PD36714b_lo034	PD36714	77.1	Liver	NA	NA	NA	NA	No	No	No	No	None	NA	NA	NA	0	PD36714b_lo034	PD36714b_lo034	Healthy	MicroLaser
PD36714b_lo037	PD36714	77.1	Liver	NA	NA	NA	NA	No	No	No	No	None	NA	NA	NA	0	PD36714b_lo037	PD36714b_lo037	Healthy	MicroLaser
PD36714b_lo038	PD36714	77.1	Liver	NA	NA	NA	NA	No	No	No	No	None	NA	NA	NA	0	PD36714b_lo038	PD36714b_lo038	Healthy	MicroLaser
PD36714b_lo039	PD36714	77.1	Liver	NA	NA	NA	NA	No	No	No	No	None	NA	NA	NA	0	PD36714b_lo039	PD36714b_lo039	Healthy	MicroLaser
PD36714b_lo040	PD36714	77.1	Liver	NA	NA	NA	NA	No	No	No	No	None	NA	NA	NA	0	PD36714b_lo040	PD36714b_lo040	Healthy	MicroLaser
PD36714b_lo042	PD36714	77.1	Liver	NA	NA	NA	NA	No	No	No	No	None	NA	NA	NA	0	PD36714b_lo042	PD36714b_lo042	Healthy	MicroLaser
PD36714b_lo044	PD36714	77.1	Liver	NA	NA	NA	NA	No	No	No	No	None	NA	NA	NA	0	PD36714b_lo044	PD36714b_lo044	Healthy	MicroLaser
PD36714b_lo045	PD36714	77.1	Liver	NA	NA	NA	NA	No	No	No	No	None	NA	NA	NA	0	PD36714b_lo045	PD36714b_lo045	Healthy	MicroLaser
PD36714b_lo047	PD36714	77.1	Liver	NA	NA	NA	NA	No	No	No	No	None	NA	NA	NA	0	PD36714b_lo047	PD36714b_lo047	Healthy	MicroLaser
PD36715b_lo001	PD36715	64.1	Liver	NA	NA	NA	NA	No	No	No	No	None	NA	NA	NA	0	PD36715b_lo001	PD36715b_lo001	Healthy	MicroLaser
PD36715b_lo002	PD36715	64.1	Liver	NA	NA	NA	NA	No	No	No	No	None	NA	NA	NA	0	PD36715b_lo002	PD36715b_lo002	Healthy	MicroLaser
PD36715b_lo006	PD36715	64.1	Liver	NA	NA	NA	NA	No	No	No	No	None	NA	NA	NA	0	PD36715b_lo006	PD36715b_lo006	Healthy	MicroLaser
PD36715b_lo007	PD36715	64.1	Liver	NA	NA	NA	NA	No	No	No	No	None	NA	NA	NA	0	PD36715b_lo007	PD36715b_lo007	Healthy	MicroLaser
PD36715b_lo008	PD36715	64.1	Liver	NA	NA	NA	NA	No	No	No	No	None	NA	NA	NA	0	PD36715b_lo008	PD36715b_lo008	Healthy	MicroLaser
PD36715b_lo009	PD36715	64.1	Liver	NA	NA	NA	NA	No	No	No	No	None	NA	NA	NA	0	PD36715b_lo009	PD36715b_lo009	Healthy	MicroLaser
PD36715b_lo010	PD36715	64.1	Liver	NA	NA	NA	NA	No	No	No	No	None	NA	NA	NA	0	PD36715b_lo010	PD36715b_lo010	Healthy	MicroLaser
PD36715b_lo011	PD36715	64.1	Liver	NA	NA	NA	NA	No	No	No	No	None	NA	NA	NA	0	PD36715b_lo011	PD36715b_lo011	Healthy	MicroLaser
PD36715b_lo012	PD36715	64.1	Liver	NA	NA	NA	NA	No	No	No	No	None	NA	NA	NA	0	PD36715b_lo012	PD36715b_lo012	Healthy	MicroLaser
PD36715b_lo014	PD36715	64.1	Liver	NA	NA	NA	NA	No	No	No	No	None	NA	NA	NA	0	PD36715b_lo014	PD36715b_lo014	Healthy	MicroLaser
PD36715b_lo015	PD36715	64.1	Liver	NA	NA	NA	NA	No	No	No	No	None	NA	NA	NA	0	PD36715b_lo015	PD36715b_lo015	Healthy	MicroLaser
PD36715b_lo016	PD36715	64.1	Liver	NA	NA	NA	NA	No	No	No	No	None	NA	NA	NA	0	PD36715b_lo016	PD36715b_lo016	Healthy	MicroLaser
PD36715b_lo017	PD36715	64.1	Liver	NA	NA	NA	NA	No	No	No	No	None	NA	NA	NA	0	PD36715b_lo017	PD36715b_lo017	Healthy	MicroLaser
PD36715b_lo020	PD36715	64.1	Liver	NA	NA	NA	NA	No	No	No	No	None	NA	NA	NA	0	PD36715b_lo020	PD36715b_lo020	Healthy	MicroLaser
PD36715b_lo021	PD36715	64.1	Liver	NA	NA	NA	NA	No	No	No	No	None	NA	NA	NA	0	PD36715b_lo021	PD36715b_lo021	Healthy	MicroLaser
PD36715b_lo023	PD36715	64.1	Liver	NA	NA	NA	NA	No	No	No	No	None	NA	NA	NA	0	PD36715b_lo023	PD36715b_lo023	Healthy	MicroLaser
PD36715b_lo024	PD36715	64.1	Liver	NA	NA	NA	NA	No	No	No	No	None	NA	NA	NA	0	PD36715b_lo024	PD36715b_lo024	Healthy	MicroLaser
PD36715b_lo032	PD36715	64.1	Liver	NA	NA	NA	NA	No	No	No	No	None	NA	NA	NA	0	PD36715b_lo032	PD36715b_lo032	Healthy	MicroLaser
PD36715b_lo041	PD36715	64.1	Liver	NA	NA	NA	NA	No	No	No	No	None	NA	NA	NA	0	PD36715b_lo041	PD36715b_lo041	Healthy	MicroLaser
PD36715b_lo042	PD36715	64.1	Liver	NA	NA	NA	NA	No	No	No	No	None	NA	NA	NA	0	PD36715b_lo042	PD36715b_lo042	Healthy	MicroLaser
PD36715b_lo045	PD36715	64.1	Liver	NA	NA	NA	NA	No	No	No	No	None	NA	NA	NA	0	PD36715b_lo045	PD36715b_lo045	Healthy	MicroLaser
PD36715b_lo046	PD36715	64.1	Liver	NA	NA	NA	NA	No	No	No	No	None	NA	NA	NA	0	PD36715b_lo046	PD36715b_lo046	Healthy	MicroLaser
PD36715b_lo047	PD36715	64.1	Liver	NA	NA	NA	NA	No	No	No	No	None	NA	NA	NA	0	PD36715b_lo047	PD36715b_lo047	Healthy	MicroLaser
PD36715b_lo048	PD36715	64.1	Liver	NA	NA	NA	NA	No	No	No	No	None	NA	NA	NA	0	PD36715b_lo048	PD36715b_lo048	Healthy	MicroLaser
PD36717b_lo001	PD36717	72.9	Liver	NA	NA	NA	NA	No	No	No	No	None	NA	NA	NA	0	PD36717b_lo001	PD36717b_lo001	Healthy	MicroLaser
PD36717b_lo002	PD36717	72.9	Liver	NA	NA	NA	NA	No	No	No	No	None	NA	NA	NA	0	PD36717b_lo002	PD36717b_lo002	Healthy	MicroLaser
PD36717b_lo003	PD36717	72.9	Liver	NA	NA	NA	NA	No	No	No	No	None	NA	NA	NA	0	PD36717b_lo003	PD36717b_lo003	Healthy	MicroLaser
PD36717b_lo004	PD36717	72.9	Liver	NA	NA	NA	NA	No	No	No	No	None	NA	NA	NA	0	PD36717b_lo004	PD36717b_lo004	Healthy	MicroLaser
PD36717b_lo005	PD36717	72.9	Liver	NA	NA	NA	NA	No	No	No	No	None	NA	NA	NA	0	PD36717b_lo005	PD36717b_lo005	Healthy	MicroLaser
PD36717b_lo006	PD36717	72.9	Liver	NA	NA	NA	NA	No	No	No	No	None	NA	NA	NA	0	PD36717b_lo006	PD36717b_lo006	Healthy	MicroLaser
PD36717b_lo007	PD36717	72.9	Liver	NA	NA	NA	NA	No	No	No	No	None	NA	NA	NA	0	PD36717b_lo007	PD36717b_lo007	Healthy	MicroLaser
PD36717b_lo008	PD36717	72.9	Liver	NA	NA	NA	NA	No	No	No	No	None	NA	NA	NA	0	PD36717b_lo008	PD36717b_lo008	Healthy	MicroLaser
PD36717b_lo009	PD36717	72.9	Liver	NA	NA	NA	NA	No	No	No	No	None	NA	NA	NA	0	PD36717b_lo009	PD36717b_lo009	Healthy	MicroLaser
PD36717b_lo010	PD36717	72.9	Liver	NA	NA	NA	NA	No	No	No	No	None	NA	NA	NA	0	PD36717b_lo010	PD36717b_lo010	Healthy	MicroLaser
PD36717b_lo011	PD36717	72.9	Liver	NA	NA	NA	NA	No	No	No	No	None	NA	NA	NA	0	PD36717b_lo011	PD36717b_lo011	Healthy	MicroLaser
PD36717b_lo012	PD36717	72.9	Liver	NA	NA	NA	NA	No	No	No	No	None	NA	NA	NA	0	PD36717b_lo012	PD36717b_lo012	Healthy	MicroLaser
PD36717b_lo013	PD36717	72.9	Liver	NA	NA	NA	NA	No	No	No	No	None	NA	NA	NA	0	PD36717b_lo013	PD36717b_lo013	Healthy	MicroLaser
PD36717b_lo014	PD36717	72.9	Liver	NA	NA	NA	NA	No	No	No	No	None	NA	NA	NA	0	PD36717b_lo014	PD36717b_lo014	Healthy	MicroLaser
PD36717b_lo015	PD36717	72.9	Liver	NA	NA	NA	NA	No	No	No	No	None	NA	NA	NA	0	PD36717b_lo015	PD36717b_lo015	Healthy	MicroLaser
PD36717b_lo016	PD36717	72.9	Liver	NA	NA	NA	NA	No	No	No	No	None	NA	NA	NA	0	PD36717b_lo016	PD36717b_lo016	Healthy	MicroLaser
PD36717b_lo017	PD36717	72.9	Liver	NA	NA	NA	NA	No	No	No	No	None	NA	NA	NA	0	PD36717b_lo017	PD36717b_lo017	Healthy	MicroLaser
PD36717b_lo019	PD36717	72.9	Liver	NA	NA	NA	NA	No	No	No	No	None	NA	NA	NA	0	PD36717b_lo019	PD36717b_lo019	Healthy	MicroLaser
PD36717b_lo020	PD36717	72.9	Liver	NA	NA	NA	NA	No	No	No	No	None	NA	NA	NA	0	PD36717b_lo020	PD36717b_lo020	Healthy	MicroLaser
PD36717b_lo022	PD36717	72.9	Liver	NA	NA	NA	NA	No	No	No	No	None	NA	NA	NA	0	PD36717b_lo022	PD36717b_lo022	Healthy	MicroLaser
PD36717b_lo023	PD36717	72.9	Liver	NA	NA	NA	NA	No	No	No	No	None	NA	NA	NA	0	PD36717b_lo023	PD36717b_lo023	Healthy	MicroLaser
PD36717b_lo024	PD36717	72.9	Liver	NA	NA	NA	NA	No	No	No	No	None	NA	NA	NA	0	PD36717b_lo024	PD36717b_lo024	Healthy	MicroLaser
PD36717b_lo025	PD36717	72.9	Liver	NA	NA	NA	NA	No	No	No	No	None	NA	NA	NA	0	PD36717b_lo025	PD36717b_lo025	Healthy	MicroLaser
PD36717b_lo026	PD36717	72.9	Liver	NA	NA	NA	NA	No	No	No	No	None	NA	NA	NA	0	PD36717b_lo026	PD36717b_lo026	Healthy	MicroLaser
PD36717b_lo027	PD36717	72.9	Liver	NA	NA	NA	NA	No	No	No	No	None	NA	NA	NA	0	PD36717b_lo027	PD36717b_lo027	Healthy	MicroLaser
PD36717b_lo028	PD36717	72.9	Liver	NA	NA	NA	NA	No	No	No	No	None	NA	NA	NA	0	PD36717b_lo028	PD36717b_lo028	Healthy	MicroLaser
PD36717b_lo029	PD36717	72.9	Liver	NA	NA	NA	NA	No	No	No	No	None	NA	NA	NA	0	PD36717b_lo029	PD36717b_lo029	Healthy	MicroLaser
PD36717b_lo030	PD36717	72.9	Liver	NA	NA	NA	NA	No	No	No	No	None	NA	NA	NA	0	PD36717b_lo030	PD36717b_lo030	Healthy	MicroLaser
PD36717b_lo031	PD36717	72.9	Liver	NA	NA	NA	NA	No	No	No	No	None	NA	NA	NA	0	PD36717b_lo031	PD36717b_lo031	Healthy	MicroLaser
PD36717b_lo032	PD36717	72.9	Liver	NA	NA	NA	NA	No	No	No	No	None	NA	NA	NA	0	PD36717b_lo032	PD36717b_lo032	Healthy	MicroLaser
PD36717b_lo033	PD36717	72.9	Liver	NA	NA	NA	NA	No	No	No	No	None	NA	NA	NA	0	PD36717b_lo033	PD36717b_lo033	Healthy	MicroLaser
PD36717b_lo034	PD36717	72.9	Liver	NA	NA	NA	NA	No	No	No	No	None	NA	NA	NA	0	PD36717b_lo034	PD36717b_lo034	Healthy	MicroLaser
PD36717b_lo035	PD36717	72.9	Liver	NA	NA	NA	NA	No	No	No	No	None	NA	NA	NA	0	PD36717b_lo035	PD36717b_lo035	Healthy	MicroLaser
PD36717b_lo036	PD36717	72.9	Liver	NA	NA	NA	NA	No	No	No	No	None	NA	NA	NA	0	PD36717b_lo036	PD36717b_lo036	Healthy	MicroLaser
PD36717b_lo037	PD36717	72.9	Liver	NA	NA	NA	NA	No	No	No	No	None	NA	NA	NA	0	PD36717b_lo037	PD36717b_lo037	Healthy	MicroLaser
PD36717b_lo038	PD36717	72.9	Liver	NA	NA	NA	NA	No	No	No	No	None	NA	NA	NA	0	PD36717b_lo038	PD36717b_lo038	Healthy	MicroLaser
PD36717b_lo040	PD36717	72.9	Liver	NA	NA	NA	NA	No	No	No	No	None	NA	NA	NA	0	PD36717b_lo040	PD36717b_lo040	Healthy	MicroLaser
PD36717b_lo041	PD36717	72.9	Liver	NA	NA	NA	NA	No	No	No	No	None	NA	NA	NA	0	PD36717b_lo041	PD36717b_lo041	Healthy	MicroLaser
PD36717b_lo044	PD36717	72.9	Liver	NA	NA	NA	NA	No	No	No	No	None	NA	NA	NA	0	PD36717b_lo044	PD36717b_lo044	Healthy	MicroLaser
PD36717b_lo046	PD36717	72.9	Liver	NA	NA	NA	NA	No	No	No	No	None	NA	NA	NA	0	PD36717b_lo046	PD36717b_lo046	Healthy	MicroLaser
PD36717b_lo047	PD36717	72.9	Liver	NA	NA	NA	NA	No	No	No	No	None	NA	NA	NA	0	PD36717b_lo047	PD36717b_lo047	Healthy	MicroLaser
PD36717b_lo048	PD36717	72.9	Liver	NA	NA	NA	NA	No	No	No	No	None	NA	NA	NA	0	PD36717b_lo048	PD36717b_lo048	Healthy	MicroLaser
PD36718b_lo001	PD36718	49.1	Liver	NA	NA	NA	NA	No	No	No	No	None	NA	NA	NA	0	PD36718b_lo001	PD36718b_lo001	Healthy	MicroLaser
PD36718b_lo002	PD36718	49.1	Liver	NA	NA	NA	NA	No	No	No	No	None	NA	NA	NA	0	PD36718b_lo002	PD36718b_lo002	Healthy	MicroLaser
PD36718b_lo003	PD36718	49.1	Liver	NA	NA	NA	NA	No	No	No	No	None	NA	NA	NA	0	PD36718b_lo003	PD36718b_lo003	Healthy	MicroLaser
PD36718b_lo005	PD36718	49.1	Liver	NA	NA	NA	NA	No	No	No	No	None	NA	NA	NA	0	PD36718b_lo005	PD36718b_lo005	Healthy	MicroLaser
PD36718b_lo007	PD36718	49.1	Liver	NA	NA	NA	NA	No	No	No	No	None	NA	NA	NA	0	PD36718b_lo007	PD36718b_lo007	Healthy	MicroLaser
PD36718b_lo009	PD36718	49.1	Liver	NA	NA	NA	NA	No	No	No	No	None	NA	NA	NA	0	PD36718b_lo009	PD36718b_lo009	Healthy	MicroLaser
PD36718b_lo012	PD36718	49.1	Liver	NA	NA	NA	NA	No	No	No	No	None	NA	NA	NA	0	PD36718b_lo012	PD36718b_lo012	Healthy	MicroLaser
PD36718b_lo015	PD36718	49.1	Liver	NA	NA	NA	NA	No	No	No	No	None	NA	NA	NA	0	PD36718b_lo015	PD36718b_lo015	Healthy	MicroLaser
PD36718b_lo016	PD36718	49.1	Liver	NA	NA	NA	NA	No	No	No	No	None	NA	NA	NA	0	PD36718b_lo016	PD36718b_lo016	Healthy	MicroLaser
PD36718b_lo019	PD36718	49.1	Liver	NA	NA	NA	NA	No	No	No	No	None	NA	NA	NA	0	PD36718b_lo019	PD36718b_lo019	Healthy	MicroLaser
PD36718b_lo021	PD36718	49.1	Liver	NA	NA	NA	NA	No	No	No	No	None	NA	NA	NA	0	PD36718b_lo021	PD36718b_lo021	Healthy	MicroLaser
PD36718b_lo025	PD36718	49.1	Liver	NA	NA	NA	NA	No	No	No	No	None	NA	NA	NA	0	PD36718b_lo025	PD36718b_lo025	Healthy	MicroLaser
PD36718b_lo026	PD36718	49.1	Liver	NA	NA	NA	NA	No	No	No	No	None	NA	NA	NA	0	PD36718b_lo026	PD36718b_lo026	Healthy	MicroLaser
PD36718b_lo027	PD36718	49.1	Liver	NA	NA	NA	NA	No	No	No	No	None	NA	NA	NA	0	PD36718b_lo027	PD36718b_lo027	Healthy	MicroLaser
PD36718b_lo029	PD36718	49.1	Liver	NA	NA	NA	NA	No	No	No	No	None	NA	NA	NA	0	PD36718b_lo029	PD36718b_lo029	Healthy	MicroLaser
PD36718b_lo032	PD36718	49.1	Liver	NA	NA	NA	NA	No	No	No	No	None	NA	NA	NA	0	PD36718b_lo032	PD36718b_lo032	Healthy	MicroLaser
PD36718b_lo033	PD36718	49.1	Liver	NA	NA	NA	NA	No	No	No	No	None	NA	NA	NA	0	PD36718b_lo033	PD36718b_lo033	Healthy	MicroLaser
PD36718b_lo034	PD36718	49.1	Liver	NA	NA	NA	NA	No	No	No	No	None	NA	NA	NA	0	PD36718b_lo034	PD36718b_lo034	Healthy	MicroLaser
PD36718b_lo035	PD36718	49.1	Liver	NA	NA	NA	NA	No	No	No	No	None	NA	NA	NA	0	PD36718b_lo035	PD36718b_lo035	Healthy	MicroLaser
PD36718b_lo036	PD36718	49.1	Liver	NA	NA	NA	NA	No	No	No	No	None	NA	NA	NA	0	PD36718b_lo036	PD36718b_lo036	Healthy	MicroLaser
PD36718b_lo037	PD36718	49.1	Liver	NA	NA	NA	NA	No	No	No	No	None	NA	NA	NA	0	PD36718b_lo037	PD36718b_lo037	Healthy	MicroLaser
PD36718b_lo038	PD36718	49.1	Liver	NA	NA	NA	NA	No	No	No	No	None	NA	NA	NA	0	PD36718b_lo038	PD36718b_lo038	Healthy	MicroLaser
PD36718b_lo039	PD36718	49.1	Liver	NA	NA	NA	NA	No	No	No	No	None	NA	NA	NA	0	PD36718b_lo039	PD36718b_lo039	Healthy	MicroLaser
PD36718b_lo040	PD36718	49.1	Liver	NA	NA	NA	NA	No	No	No	No	None	NA	NA	NA	0	PD36718b_lo040	PD36718b_lo040	Healthy	MicroLaser
PD36718b_lo041	PD36718	49.1	Liver	NA	NA	NA	NA	No	No	No	No	None	NA	NA	NA	0	PD36718b_lo041	PD36718b_lo041	Healthy	MicroLaser
PD36718b_lo042	PD36718	49.1	Liver	NA	NA	NA	NA	No	No	No	No	None	NA	NA	NA	0	PD36718b_lo042	PD36718b_lo042	Healthy	MicroLaser
PD36718b_lo043	PD36718	49.1	Liver	NA	NA	NA	NA	No	No	No	No	None	NA	NA	NA	0	PD36718b_lo043	PD36718b_lo043	Healthy	MicroLaser
PD36718b_lo044	PD36718	49.1	Liver	NA	NA	NA	NA	No	No	No	No	None	NA	NA	NA	0	PD36718b_lo044	PD36718b_lo044	Healthy	MicroLaser
PD36718b_lo045	PD36718	49.1	Liver	NA	NA	NA	NA	No	No	No	No	None	NA	NA	NA	0	PD36718b_lo045	PD36718b_lo045	Healthy	MicroLaser
PD36718b_lo046	PD36718	49.1	Liver	NA	NA	NA	NA	No	No	No	No	None	NA	NA	NA	0	PD36718b_lo046	PD36718b_lo046	Healthy	MicroLaser
PD36718b_lo047	PD36718	49.1	Liver	NA	NA	NA	NA	No	No	No	No	None	NA	NA	NA	0	PD36718b_lo047	PD36718b_lo047	Healthy	MicroLaser
PD36718b_lo048	PD36718	49.1	Liver	NA	NA	NA	NA	No	No	No	No	None	NA	NA	NA	0	PD36718b_lo048	PD36718b_lo048	Healthy	MicroLaser
PD37105a	PD37105	65.4	Liver	NA	NA	NA	NA	No	No	No	No	None	NA	NA	NA	0	PD37105a	PD37105a	Healthy	MicroLaser
PD37105b_lo001	PD37105	65.4	Liver	NA	NA	NA	NA	No	No	No	No	None	NA	NA	NA	0	PD37105b_lo001	PD37105b_lo001	Healthy	MicroLaser
PD37105b_lo003	PD37105	65.4	Liver	NA	NA	NA	NA	No	No	No	No	None	NA	NA	NA	0	PD37105b_lo003	PD37105b_lo003	Healthy	MicroLaser
PD37105b_lo0050	PD37105	65.4	Liver	NA	NA	NA	NA	No	No	No	No	None	NA	NA	NA	0	PD37105b_lo0050	PD37105b_lo0050	Healthy	MicroLaser
PD37105b_lo0051	PD37105	65.4	Liver	NA	NA	NA	NA	No	No	No	No	None	NA	NA	NA	0	PD37105b_lo0051	PD37105b_lo0051	Healthy	MicroLaser
PD37105b_lo0053	PD37105	65.4	Liver	NA	NA	NA	NA	No	No	No	No	None	NA	NA	NA	0	PD37105b_lo0053	PD37105b_lo0053	Healthy	MicroLaser
PD37105b_lo0054	PD37105	65.4	Liver	NA	NA	NA	NA	No	No	No	No	None	NA	NA	NA	0	PD37105b_lo0054	PD37105b_lo0054	Healthy	MicroLaser
PD37105b_lo0055	PD37105	65.4	Liver	NA	NA	NA	NA	No	No	No	No	None	NA	NA	NA	0	PD37105b_lo0055	PD37105b_lo0055	Healthy	MicroLaser
PD37105b_lo0056	PD37105	65.4	Liver	NA	NA	NA	NA	No	No	No	No	None	NA	NA	NA	0	PD37105b_lo0056	PD37105b_lo0056	Healthy	MicroLaser
PD37105b_lo0058	PD37105	65.4	Liver	NA	NA	NA	NA	No	No	No	No	None	NA	NA	NA	0	PD37105b_lo0058	PD37105b_lo0058	Healthy	MicroLaser
PD37105b_lo0060	PD37105	65.4	Liver	NA	NA	NA	NA	No	No	No	No	None	NA	NA	NA	0	PD37105b_lo0060	PD37105b_lo0060	Healthy	MicroLaser
PD37105b_lo0061	PD37105	65.4	Liver	NA	NA	NA	NA	No	No	No	No	None	NA	NA	NA	0	PD37105b_lo0061	PD37105b_lo0061	Healthy	MicroLaser
PD37105b_lo0062	PD37105	65.4	Liver	NA	NA	NA	NA	No	No	No	No	None	NA	NA	NA	0	PD37105b_lo0062	PD37105b_lo0062	Healthy	MicroLaser
PD37105b_lo008	PD37105	65.4	Liver	NA	NA	NA	NA	No	No	No	No	None	NA	NA	NA	0	PD37105b_lo008	PD37105b_lo008	Healthy	MicroLaser
PD37105b_lo009	PD37105	65.4	Liver	NA	NA	NA	NA	No	No	No	No	None	NA	NA	NA	0	PD37105b_lo009	PD37105b_lo009	Healthy	MicroLaser
PD37105b_lo010	PD37105	65.4	Liver	NA	NA	NA	NA	No	No	No	No	None	NA	NA	NA	0	PD37105b_lo010	PD37105b_lo010	Healthy	MicroLaser
PD37105b_lo011	PD37105	65.4	Liver	NA	NA	NA	NA	No	No	No	No	None	NA	NA	NA	0	PD37105b_lo011	PD37105b_lo011	Healthy	MicroLaser
PD37105b_lo012	PD37105	65.4	Liver	NA	NA	NA	NA	No	No	No	No	None	NA	NA	NA	0	PD37105b_lo012	PD37105b_lo012	Healthy	MicroLaser
PD37105b_lo013	PD37105	65.4	Liver	NA	NA	NA	NA	No	No	No	No	None	NA	NA	NA	0	PD37105b_lo013	PD37105b_lo013	Healthy	MicroLaser
PD37105b_lo015	PD37105	65.4	Liver	NA	NA	NA	NA	No	No	No	No	None	NA	NA	NA	0	PD37105b_lo015	PD37105b_lo015	Healthy	MicroLaser
PD37105b_lo016	PD37105	65.4	Liver	NA	NA	NA	NA	No	No	No	No	None	NA	NA	NA	0	PD37105b_lo016	PD37105b_lo016	Healthy	MicroLaser
PD37105b_lo017	PD37105	65.4	Liver	NA	NA	NA	NA	No	No	No	No	None	NA	NA	NA	0	PD37105b_lo017	PD37105b_lo017	Healthy	MicroLaser
PD37105b_lo018	PD37105	65.4	Liver	NA	NA	NA	NA	No	No	No	No	None	NA	NA	NA	0	PD37105b_lo018	PD37105b_lo018	Healthy	MicroLaser
PD37105b_lo019	PD37105	65.4	Liver	NA	NA	NA	NA	No	No	No	No	None	NA	NA	NA	0	PD37105b_lo019	PD37105b_lo019	Healthy	MicroLaser
PD37105b_lo020	PD37105	65.4	Liver	NA	NA	NA	NA	No	No	No	No	None	NA	NA	NA	0	PD37105b_lo020	PD37105b_lo020	Healthy	MicroLaser
PD37105b_lo021	PD37105	65.4	Liver	NA	NA	NA	NA	No	No	No	No	None	NA	NA	NA	0	PD37105b_lo021	PD37105b_lo021	Healthy	MicroLaser
PD37105b_lo022	PD37105	65.4	Liver	NA	NA	NA	NA	No	No	No	No	None	NA	NA	NA	0	PD37105b_lo022	PD37105b_lo022	Healthy	MicroLaser
PD37105b_lo023	PD37105	65.4	Liver	NA	NA	NA	NA	No	No	No	No	None	NA	NA	NA	0	PD37105b_lo023	PD37105b_lo023	Healthy	MicroLaser
PD37105b_lo024	PD37105	65.4	Liver	NA	NA	NA	NA	No	No	No	No	None	NA	NA	NA	0	PD37105b_lo024	PD37105b_lo024	Healthy	MicroLaser
PD37105b_lo025	PD37105	65.4	Liver	NA	NA	NA	NA	No	No	No	No	None	NA	NA	NA	0	PD37105b_lo025	PD37105b_lo025	Healthy	MicroLaser
PD37105b_lo026	PD37105	65.4	Liver	NA	NA	NA	NA	No	No	No	No	None	NA	NA	NA	0	PD37105b_lo026	PD37105b_lo026	Healthy	MicroLaser
PD37105b_lo027	PD37105	65.4	Liver	NA	NA	NA	NA	No	No	No	No	None	NA	NA	NA	0	PD37105b_lo027	PD37105b_lo027	Healthy	MicroLaser
PD37105b_lo028	PD37105	65.4	Liver	NA	NA	NA	NA	No	No	No	No	None	NA	NA	NA	0	PD37105b_lo028	PD37105b_lo028	Healthy	MicroLaser
PD37105b_lo029	PD37105	65.4	Liver	NA	NA	NA	NA	No	No	No	No	None	NA	NA	NA	0	PD37105b_lo029	PD37105b_lo029	Healthy	MicroLaser
PD37105b_lo030	PD37105	65.4	Liver	NA	NA	NA	NA	No	No	No	No	None	NA	NA	NA	0	PD37105b_lo030	PD37105b_lo030	Healthy	MicroLaser
PD37105b_lo031	PD37105	65.4	Liver	NA	NA	NA	NA	No	No	No	No	None	NA	NA	NA	0	PD37105b_lo031	PD37105b_lo031	Healthy	MicroLaser
PD37105b_lo033	PD37105	65.4	Liver	NA	NA	NA	NA	No	No	No	No	None	NA	NA	NA	0	PD37105b_lo033	PD37105b_lo033	Healthy	MicroLaser
PD37105b_lo034	PD37105	65.4	Liver	NA	NA	NA	NA	No	No	No	No	None	NA	NA	NA	0	PD37105b_lo034	PD37105b_lo034	Healthy	MicroLaser
PD37105b_lo036	PD37105	65.4	Liver	NA	NA	NA	NA	No	No	No	No	None	NA	NA	NA	0	PD37105b_lo036	PD37105b_lo036	Healthy	MicroLaser
PD37105b_lo037	PD37105	65.4	Liver	NA	NA	NA	NA	No	No	No	No	None	NA	NA	NA	0	PD37105b_lo037	PD37105b_lo037	Healthy	MicroLaser
PD37105b_lo039	PD37105	65.4	Liver	NA	NA	NA	NA	No	No	No	No	None	NA	NA	NA	0	PD37105b_lo039	PD37105b_lo039	Healthy	MicroLaser
PD37105b_lo040	PD37105	65.4	Liver	NA	NA	NA	NA	No	No	No	No	None	NA	NA	NA	0	PD37105b_lo040	PD37105b_lo040	Healthy	MicroLaser
PD37107a	PD37107	43.4	Liver	NA	NA	NA	NA	No	No	No	No	None	NA	NA	NA	0	PD37107a	PD37107a	Healthy	MicroLaser
PD37107b_lo001	PD37107	43.4	Liver	NA	NA	NA	NA	No	No	No	No	None	NA	NA	NA	0	PD37107b_lo001	PD37107b_lo001	Healthy	MicroLaser
PD37107b_lo002	PD37107	43.4	Liver	NA	NA	NA	NA	No	No	No	No	None	NA	NA	NA	0	PD37107b_lo002	PD37107b_lo002	Healthy	MicroLaser
PD37107b_lo003	PD37107	43.4	Liver	NA	NA	NA	NA	No	No	No	No	None	NA	NA	NA	0	PD37107b_lo003	PD37107b_lo003	Healthy	MicroLaser
PD37107b_lo004	PD37107	43.4	Liver	NA	NA	NA	NA	No	No	No	No	None	NA	NA	NA	0	PD37107b_lo004	PD37107b_lo004	Healthy	MicroLaser
PD37107b_lo005	PD37107	43.4	Liver	NA	NA	NA	NA	No	No	No	No	None	NA	NA	NA	0	PD37107b_lo005	PD37107b_lo005	Healthy	MicroLaser
PD37107b_lo006	PD37107	43.4	Liver	NA	NA	NA	NA	No	No	No	No	None	NA	NA	NA	0	PD37107b_lo006	PD37107b_lo006	Healthy	MicroLaser
PD37107b_lo007	PD37107	43.4	Liver	NA	NA	NA	NA	No	No	No	No	None	NA	NA	NA	0	PD37107b_lo007	PD37107b_lo007	Healthy	MicroLaser
PD37107b_lo008	PD37107	43.4	Liver	NA	NA	NA	NA	No	No	No	No	None	NA	NA	NA	0	PD37107b_lo008	PD37107b_lo008	Healthy	MicroLaser
PD37107b_lo009	PD37107	43.4	Liver	NA	NA	NA	NA	No	No	No	No	None	NA	NA	NA	0	PD37107b_lo009	PD37107b_lo009	Healthy	MicroLaser
PD37107b_lo010	PD37107	43.4	Liver	NA	NA	NA	NA	No	No	No	No	None	NA	NA	NA	0	PD37107b_lo010	PD37107b_lo010	Healthy	MicroLaser
PD37107b_lo011	PD37107	43.4	Liver	NA	NA	NA	NA	No	No	No	No	None	NA	NA	NA	0	PD37107b_lo011	PD37107b_lo011	Healthy	MicroLaser
PD37107b_lo012	PD37107	43.4	Liver	NA	NA	NA	NA	No	No	No	No	None	NA	NA	NA	0	PD37107b_lo012	PD37107b_lo012	Healthy	MicroLaser
PD37107b_lo013	PD37107	43.4	Liver	NA	NA	NA	NA	No	No	No	No	None	NA	NA	NA	0	PD37107b_lo013	PD37107b_lo013	Healthy	MicroLaser
PD37107b_lo014	PD37107	43.4	Liver	NA	NA	NA	NA	No	No	No	No	None	NA	NA	NA	0	PD37107b_lo014	PD37107b_lo014	Healthy	MicroLaser
PD37107b_lo015	PD37107	43.4	Liver	NA	NA	NA	NA	No	No	No	No	None	NA	NA	NA	0	PD37107b_lo015	PD37107b_lo015	Healthy	MicroLaser
PD37107b_lo016	PD37107	43.4	Liver	NA	NA	NA	NA	No	No	No	No	None	NA	NA	NA	0	PD37107b_lo016	PD37107b_lo016	Healthy	MicroLaser
PD37107b_lo017	PD37107	43.4	Liver	NA	NA	NA	NA	No	No	No	No	None	NA	NA	NA	0	PD37107b_lo017	PD37107b_lo017	Healthy	MicroLaser
PD37107b_lo018	PD37107	43.4	Liver	NA	NA	NA	NA	No	No	No	No	None	NA	NA	NA	0	PD37107b_lo018	PD37107b_lo018	Healthy	MicroLaser
PD37107b_lo019	PD37107	43.4	Liver	NA	NA	NA	NA	No	No	No	No	None	NA	NA	NA	0	PD37107b_lo019	PD37107b_lo019	Healthy	MicroLaser
PD37107b_lo020	PD37107	43.4	Liver	NA	NA	NA	NA	No	No	No	No	None	NA	NA	NA	0	PD37107b_lo020	PD37107b_lo020	Healthy	MicroLaser
PD37107b_lo022	PD37107	43.4	Liver	NA	NA	NA	NA	No	No	No	No	None	NA	NA	NA	0	PD37107b_lo022	PD37107b_lo022	Healthy	MicroLaser
PD37107b_lo023	PD37107	43.4	Liver	NA	NA	NA	NA	No	No	No	No	None	NA	NA	NA	0	PD37107b_lo023	PD37107b_lo023	Healthy	MicroLaser
PD37107b_lo024	PD37107	43.4	Liver	NA	NA	NA	NA	No	No	No	No	None	NA	NA	NA	0	PD37107b_lo024	PD37107b_lo024	Healthy	MicroLaser
PD37107b_lo025	PD37107	43.4	Liver	NA	NA	NA	NA	No	No	No	No	None	NA	NA	NA	0	PD37107b_lo025	PD37107b_lo025	Healthy	MicroLaser
PD37107b_lo026	PD37107	43.4	Liver	NA	NA	NA	NA	No	No	No	No	None	NA	NA	NA	0	PD37107b_lo026	PD37107b_lo026	Healthy	MicroLaser
PD37107b_lo027	PD37107	43.4	Liver	NA	NA	NA	NA	No	No	No	No	None	NA	NA	NA	0	PD37107b_lo027	PD37107b_lo027	Healthy	MicroLaser
PD37107b_lo028	PD37107	43.4	Liver	NA	NA	NA	NA	No	No	No	No	None	NA	NA	NA	0	PD37107b_lo028	PD37107b_lo028	Healthy	MicroLaser
PD37107b_lo029	PD37107	43.4	Liver	NA	NA	NA	NA	No	No	No	No	None	NA	NA	NA	0	PD37107b_lo029	PD37107b_lo029	Healthy	MicroLaser
PD37107b_lo030	PD37107	43.4	Liver	NA	NA	NA	NA	No	No	No	No	None	NA	NA	NA	0	PD37107b_lo030	PD37107b_lo030	Healthy	MicroLaser
PD37107b_lo031	PD37107	43.4	Liver	NA	NA	NA	NA	No	No	No	No	None	NA	NA	NA	0	PD37107b_lo031	PD37107b_lo031	Healthy	MicroLaser
PD37107b_lo032	PD37107	43.4	Liver	NA	NA	NA	NA	No	No	No	No	None	NA	NA	NA	0	PD37107b_lo032	PD37107b_lo032	Healthy	MicroLaser
PD37107b_lo033	PD37107	43.4	Liver	NA	NA	NA	NA	No	No	No	No	None	NA	NA	NA	0	PD37107b_lo033	PD37107b_lo033	Healthy	MicroLaser
PD37107b_lo034	PD37107	43.4	Liver	NA	NA	NA	NA	No	No	No	No	None	NA	NA	NA	0	PD37107b_lo034	PD37107b_lo034	Healthy	MicroLaser
PD37107b_lo035	PD37107	43.4	Liver	NA	NA	NA	NA	No	No	No	No	None	NA	NA	NA	0	PD37107b_lo035	PD37107b_lo035	Healthy	MicroLaser
PD37107b_lo038	PD37107	43.4	Liver	NA	NA	NA	NA	No	No	No	No	None	NA	NA	NA	0	PD37107b_lo038	PD37107b_lo038	Healthy	MicroLaser
PD37107b_lo039	PD37107	43.4	Liver	NA	NA	NA	NA	No	No	No	No	None	NA	NA	NA	0	PD37107b_lo039	PD37107b_lo039	Healthy	MicroLaser
PD37107b_lo040	PD37107	43.4	Liver	NA	NA	NA	NA	No	No	No	No	None	NA	NA	NA	0	PD37107b_lo040	PD37107b_lo040	Healthy	MicroLaser
PD37107b_lo041	PD37107	43.4	Liver	NA	NA	NA	NA	No	No	No	No	None	NA	NA	NA	0	PD37107b_lo041	PD37107b_lo041	Healthy	MicroLaser
PD37107b_lo042	PD37107	43.4	Liver	NA	NA	NA	NA	No	No	No	No	None	NA	NA	NA	0	PD37107b_lo042	PD37107b_lo042	Healthy	MicroLaser
PD37107b_lo043	PD37107	43.4	Liver	NA	NA	NA	NA	No	No	No	No	None	NA	NA	NA	0	PD37107b_lo043	PD37107b_lo043	Healthy	MicroLaser
PD37107b_lo044	PD37107	43.4	Liver	NA	NA	NA	NA	No	No	No	No	None	NA	NA	NA	0	PD37107b_lo044	PD37107b_lo044	Healthy	MicroLaser
PD37110a	PD37110	65.8	Liver	NA	NA	NA	NA	No	No	No	No	None	NA	NA	NA	0	PD37110a	PD37110a	Healthy	MicroLaser
PD37110b_lo011	PD37110	65.8	Liver	NA	NA	NA	NA	No	No	No	No	None	NA	NA	NA	0	PD37110b_lo011	PD37110b_lo011	Healthy	MicroLaser
PD37110b_lo013	PD37110	65.8	Liver	NA	NA	NA	NA	No	No	No	No	None	NA	NA	NA	0	PD37110b_lo013	PD37110b_lo013	Healthy	MicroLaser
PD37110b_lo014	PD37110	65.8	Liver	NA	NA	NA	NA	No	No	No	No	None	NA	NA	NA	0	PD37110b_lo014	PD37110b_lo014	Healthy	MicroLaser
PD37110b_lo016	PD37110	65.8	Liver	NA	NA	NA	NA	No	No	No	No	None	NA	NA	NA	0	PD37110b_lo016	PD37110b_lo016	Healthy	MicroLaser
PD37110b_lo018	PD37110	65.8	Liver	NA	NA	NA	NA	No	No	No	No	None	NA	NA	NA	0	PD37110b_lo018	PD37110b_lo018	Healthy	MicroLaser
PD37110b_lo020	PD37110	65.8	Liver	NA	NA	NA	NA	No	No	No	No	None	NA	NA	NA	0	PD37110b_lo020	PD37110b_lo020	Healthy	MicroLaser
PD37110b_lo023	PD37110	65.8	Liver	NA	NA	NA	NA	No	No	No	No	None	NA	NA	NA	0	PD37110b_lo023	PD37110b_lo023	Healthy	MicroLaser
PD37110b_lo024	PD37110	65.8	Liver	NA	NA	NA	NA	No	No	No	No	None	NA	NA	NA	0	PD37110b_lo024	PD37110b_lo024	Healthy	MicroLaser
PD37110b_lo026	PD37110	65.8	Liver	NA	NA	NA	NA	No	No	No	No	None	NA	NA	NA	0	PD37110b_lo026	PD37110b_lo026	Healthy	MicroLaser
PD37110b_lo027	PD37110	65.8	Liver	NA	NA	NA	NA	No	No	No	No	None	NA	NA	NA	0	PD37110b_lo027	PD37110b_lo027	Healthy	MicroLaser
PD37110b_lo028	PD37110	65.8	Liver	NA	NA	NA	NA	No	No	No	No	None	NA	NA	NA	0	PD37110b_lo028	PD37110b_lo028	Healthy	MicroLaser
PD37110b_lo029	PD37110	65.8	Liver	NA	NA	NA	NA	No	No	No	No	None	NA	NA	NA	0	PD37110b_lo029	PD37110b_lo029	Healthy	MicroLaser
PD37110b_lo030	PD37110	65.8	Liver	NA	NA	NA	NA	No	No	No	No	None	NA	NA	NA	0	PD37110b_lo030	PD37110b_lo030	Healthy	MicroLaser
PD37110b_lo031	PD37110	65.8	Liver	NA	NA	NA	NA	No	No	No	No	None	NA	NA	NA	0	PD37110b_lo031	PD37110b_lo031	Healthy	MicroLaser
PD37110b_lo034	PD37110	65.8	Liver	NA	NA	NA	NA	No	No	No	No	None	NA	NA	NA	0	PD37110b_lo034	PD37110b_lo034	Healthy	MicroLaser
PD37110b_lo035	PD37110	65.8	Liver	NA	NA	NA	NA	No	No	No	No	None	NA	NA	NA	0	PD37110b_lo035	PD37110b_lo035	Healthy	MicroLaser
PD37110b_lo036	PD37110	65.8	Liver	NA	NA	NA	NA	No	No	No	No	None	NA	NA	NA	0	PD37110b_lo036	PD37110b_lo036	Healthy	MicroLaser
PD37110b_lo037	PD37110	65.8	Liver	NA	NA	NA	NA	No	No	No	No	None	NA	NA	NA	0	PD37110b_lo037	PD37110b_lo037	Healthy	MicroLaser
PD37110b_lo039	PD37110	65.8	Liver	NA	NA	NA	NA	No	No	No	No	None	NA	NA	NA	0	PD37110b_lo039	PD37110b_lo039	Healthy	MicroLaser
PD37110b_lo042	PD37110	65.8	Liver	NA	NA	NA	NA	No	No	No	No	None	NA	NA	NA	0	PD37110b_lo042	PD37110b_lo042	Healthy	MicroLaser
PD37110b_lo043	PD37110	65.8	Liver	NA	NA	NA	NA	No	No	No	No	None	NA	NA	NA	0	PD37110b_lo043	PD37110b_lo043	Healthy	MicroLaser
PD37110b_lo044	PD37110	65.8	Liver	NA	NA	NA	NA	No	No	No	No	None	NA	NA	NA	0	PD37110b_lo044	PD37110b_lo044	Healthy	MicroLaser
PD37111a	PD37111	67.4	Liver	NA	NA	NA	NA	No	No	No	No	None	NA	NA	NA	0	PD37111a	PD37111a	Healthy	MicroLaser
PD37111b_lo001	PD37111	67.4	Liver	NA	NA	NA	NA	No	No	No	No	None	NA	NA	NA	0	PD37111b_lo001	PD37111b_lo001	Healthy	MicroLaser
PD37111b_lo003	PD37111	67.4	Liver	NA	NA	NA	NA	No	No	No	No	None	NA	NA	NA	0	PD37111b_lo003	PD37111b_lo003	Healthy	MicroLaser
PD37111b_lo004	PD37111	67.4	Liver	NA	NA	NA	NA	No	No	No	No	None	NA	NA	NA	0	PD37111b_lo004	PD37111b_lo004	Healthy	MicroLaser
PD37111b_lo005	PD37111	67.4	Liver	NA	NA	NA	NA	No	No	No	No	None	NA	NA	NA	0	PD37111b_lo005	PD37111b_lo005	Healthy	MicroLaser
PD37111b_lo006	PD37111	67.4	Liver	NA	NA	NA	NA	No	No	No	No	None	NA	NA	NA	0	PD37111b_lo006	PD37111b_lo006	Healthy	MicroLaser
PD37111b_lo007	PD37111	67.4	Liver	NA	NA	NA	NA	No	No	No	No	None	NA	NA	NA	0	PD37111b_lo007	PD37111b_lo007	Healthy	MicroLaser
PD37111b_lo008	PD37111	67.4	Liver	NA	NA	NA	NA	No	No	No	No	None	NA	NA	NA	0	PD37111b_lo008	PD37111b_lo008	Healthy	MicroLaser
PD37111b_lo009	PD37111	67.4	Liver	NA	NA	NA	NA	No	No	No	No	None	NA	NA	NA	0	PD37111b_lo009	PD37111b_lo009	Healthy	MicroLaser
PD37111b_lo010	PD37111	67.4	Liver	NA	NA	NA	NA	No	No	No	No	None	NA	NA	NA	0	PD37111b_lo010	PD37111b_lo010	Healthy	MicroLaser
PD37111b_lo011	PD37111	67.4	Liver	NA	NA	NA	NA	No	No	No	No	None	NA	NA	NA	0	PD37111b_lo011	PD37111b_lo011	Healthy	MicroLaser
PD37111b_lo012	PD37111	67.4	Liver	NA	NA	NA	NA	No	No	No	No	None	NA	NA	NA	0	PD37111b_lo012	PD37111b_lo012	Healthy	MicroLaser
PD37111b_lo013	PD37111	67.4	Liver	NA	NA	NA	NA	No	No	No	No	None	NA	NA	NA	0	PD37111b_lo013	PD37111b_lo013	Healthy	MicroLaser
PD37111b_lo015	PD37111	67.4	Liver	NA	NA	NA	NA	No	No	No	No	None	NA	NA	NA	0	PD37111b_lo015	PD37111b_lo015	Healthy	MicroLaser
PD37111b_lo016	PD37111	67.4	Liver	NA	NA	NA	NA	No	No	No	No	None	NA	NA	NA	0	PD37111b_lo016	PD37111b_lo016	Healthy	MicroLaser
PD37111b_lo017	PD37111	67.4	Liver	NA	NA	NA	NA	No	No	No	No	None	NA	NA	NA	0	PD37111b_lo017	PD37111b_lo017	Healthy	MicroLaser
PD37111b_lo019	PD37111	67.4	Liver	NA	NA	NA	NA	No	No	No	No	None	NA	NA	NA	0	PD37111b_lo019	PD37111b_lo019	Healthy	MicroLaser
PD37111b_lo020	PD37111	67.4	Liver	NA	NA	NA	NA	No	No	No	No	None	NA	NA	NA	0	PD37111b_lo020	PD37111b_lo020	Healthy	MicroLaser
PD37111b_lo021	PD37111	67.4	Liver	NA	NA	NA	NA	No	No	No	No	None	NA	NA	NA	0	PD37111b_lo021	PD37111b_lo021	Healthy	MicroLaser
PD37111b_lo022	PD37111	67.4	Liver	NA	NA	NA	NA	No	No	No	No	None	NA	NA	NA	0	PD37111b_lo022	PD37111b_lo022	Healthy	MicroLaser
PD37111b_lo023	PD37111	67.4	Liver	NA	NA	NA	NA	No	No	No	No	None	NA	NA	NA	0	PD37111b_lo023	PD37111b_lo023	Healthy	MicroLaser
PD37111b_lo024	PD37111	67.4	Liver	NA	NA	NA	NA	No	No	No	No	None	NA	NA	NA	0	PD37111b_lo024	PD37111b_lo024	Healthy	MicroLaser
PD37111b_lo025	PD37111	67.4	Liver	NA	NA	NA	NA	No	No	No	No	None	NA	NA	NA	0	PD37111b_lo025	PD37111b_lo025	Healthy	MicroLaser
PD37111b_lo026	PD37111	67.4	Liver	NA	NA	NA	NA	No	No	No	No	None	NA	NA	NA	0	PD37111b_lo026	PD37111b_lo026	Healthy	MicroLaser
PD37111b_lo027	PD37111	67.4	Liver	NA	NA	NA	NA	No	No	No	No	None	NA	NA	NA	0	PD37111b_lo027	PD37111b_lo027	Healthy	MicroLaser
PD37111b_lo028	PD37111	67.4	Liver	NA	NA	NA	NA	No	No	No	No	None	NA	NA	NA	0	PD37111b_lo028	PD37111b_lo028	Healthy	MicroLaser
PD37111b_lo029	PD37111	67.4	Liver	NA	NA	NA	NA	No	No	No	No	None	NA	NA	NA	0	PD37111b_lo029	PD37111b_lo029	Healthy	MicroLaser
PD37111b_lo030	PD37111	67.4	Liver	NA	NA	NA	NA	No	No	No	No	None	NA	NA	NA	0	PD37111b_lo030	PD37111b_lo030	Healthy	MicroLaser
PD37111b_lo031	PD37111	67.4	Liver	NA	NA	NA	NA	No	No	No	No	None	NA	NA	NA	0	PD37111b_lo031	PD37111b_lo031	Healthy	MicroLaser
PD37111b_lo032	PD37111	67.4	Liver	NA	NA	NA	NA	No	No	No	No	None	NA	NA	NA	0	PD37111b_lo032	PD37111b_lo032	Healthy	MicroLaser
PD37111b_lo033	PD37111	67.4	Liver	NA	NA	NA	NA	No	No	No	No	None	NA	NA	NA	0	PD37111b_lo033	PD37111b_lo033	Healthy	MicroLaser
PD37111b_lo034	PD37111	67.4	Liver	NA	NA	NA	NA	No	No	No	No	None	NA	NA	NA	0	PD37111b_lo034	PD37111b_lo034	Healthy	MicroLaser
PD37111b_lo035	PD37111	67.4	Liver	NA	NA	NA	NA	No	No	No	No	None	NA	NA	NA	0	PD37111b_lo035	PD37111b_lo035	Healthy	MicroLaser
PD37111b_lo036	PD37111	67.4	Liver	NA	NA	NA	NA	No	No	No	No	None	NA	NA	NA	0	PD37111b_lo036	PD37111b_lo036	Healthy	MicroLaser
PD37111b_lo037	PD37111	67.4	Liver	NA	NA	NA	NA	No	No	No	No	None	NA	NA	NA	0	PD37111b_lo037	PD37111b_lo037	Healthy	MicroLaser
PD37111b_lo038	PD37111	67.4	Liver	NA	NA	NA	NA	No	No	No	No	None	NA	NA	NA	0	PD37111b_lo038	PD37111b_lo038	Healthy	MicroLaser
PD37111b_lo039	PD37111	67.4	Liver	NA	NA	NA	NA	No	No	No	No	None	NA	NA	NA	0	PD37111b_lo039	PD37111b_lo039	Healthy	MicroLaser
PD37111b_lo040	PD37111	67.4	Liver	NA	NA	NA	NA	No	No	No	No	None	NA	NA	NA	0	PD37111b_lo040	PD37111b_lo040	Healthy	MicroLaser
PD37111b_lo043	PD37111	67.4	Liver	NA	NA	NA	NA	No	No	No	No	None	NA	NA	NA	0	PD37111b_lo043	PD37111b_lo043	Healthy	MicroLaser
PD37111b_lo044	PD37111	67.4	Liver	NA	NA	NA	NA	No	No	No	No	None	NA	NA	NA	0	PD37111b_lo044	PD37111b_lo044	Healthy	MicroLaser
PD37113a	PD37113	65.2	Liver	NA	NA	NA	NA	No	No	No	No	None	NA	NA	NA	0	PD37113a	PD37113a	Healthy	MicroLaser
PD37113b_lo001	PD37113	65.2	Liver	NA	NA	NA	NA	No	No	No	No	None	NA	NA	NA	0	PD37113b_lo001	PD37113b_lo001	Healthy	MicroLaser
PD37113b_lo002	PD37113	65.2	Liver	NA	NA	NA	NA	No	No	No	No	None	NA	NA	NA	0	PD37113b_lo002	PD37113b_lo002	Healthy	MicroLaser
PD37113b_lo003	PD37113	65.2	Liver	NA	NA	NA	NA	No	No	No	No	None	NA	NA	NA	0	PD37113b_lo003	PD37113b_lo003	Healthy	MicroLaser
PD37113b_lo004	PD37113	65.2	Liver	NA	NA	NA	NA	No	No	No	No	None	NA	NA	NA	0	PD37113b_lo004	PD37113b_lo004	Healthy	MicroLaser
PD37113b_lo005	PD37113	65.2	Liver	NA	NA	NA	NA	No	No	No	No	None	NA	NA	NA	0	PD37113b_lo005	PD37113b_lo005	Healthy	MicroLaser
PD37113b_lo006	PD37113	65.2	Liver	NA	NA	NA	NA	No	No	No	No	None	NA	NA	NA	0	PD37113b_lo006	PD37113b_lo006	Healthy	MicroLaser
PD37113b_lo007	PD37113	65.2	Liver	NA	NA	NA	NA	No	No	No	No	None	NA	NA	NA	0	PD37113b_lo007	PD37113b_lo007	Healthy	MicroLaser
PD37113b_lo009	PD37113	65.2	Liver	NA	NA	NA	NA	No	No	No	No	None	NA	NA	NA	0	PD37113b_lo009	PD37113b_lo009	Healthy	MicroLaser
PD37113b_lo012	PD37113	65.2	Liver	NA	NA	NA	NA	No	No	No	No	None	NA	NA	NA	0	PD37113b_lo012	PD37113b_lo012	Healthy	MicroLaser
PD37113b_lo013	PD37113	65.2	Liver	NA	NA	NA	NA	No	No	No	No	None	NA	NA	NA	0	PD37113b_lo013	PD37113b_lo013	Healthy	MicroLaser
PD37113b_lo015	PD37113	65.2	Liver	NA	NA	NA	NA	No	No	No	No	None	NA	NA	NA	0	PD37113b_lo015	PD37113b_lo015	Healthy	MicroLaser
PD37113b_lo016	PD37113	65.2	Liver	NA	NA	NA	NA	No	No	No	No	None	NA	NA	NA	0	PD37113b_lo016	PD37113b_lo016	Healthy	MicroLaser
PD37113b_lo017	PD37113	65.2	Liver	NA	NA	NA	NA	No	No	No	No	None	NA	NA	NA	0	PD37113b_lo017	PD37113b_lo017	Healthy	MicroLaser
PD37113b_lo018	PD37113	65.2	Liver	NA	NA	NA	NA	No	No	No	No	None	NA	NA	NA	0	PD37113b_lo018	PD37113b_lo018	Healthy	MicroLaser
PD37113b_lo019	PD37113	65.2	Liver	NA	NA	NA	NA	No	No	No	No	None	NA	NA	NA	0	PD37113b_lo019	PD37113b_lo019	Healthy	MicroLaser
PD37113b_lo020	PD37113	65.2	Liver	NA	NA	NA	NA	No	No	No	No	None	NA	NA	NA	0	PD37113b_lo020	PD37113b_lo020	Healthy	MicroLaser
PD37113b_lo021	PD37113	65.2	Liver	NA	NA	NA	NA	No	No	No	No	None	NA	NA	NA	0	PD37113b_lo021	PD37113b_lo021	Healthy	MicroLaser
PD37113b_lo022	PD37113	65.2	Liver	NA	NA	NA	NA	No	No	No	No	None	NA	NA	NA	0	PD37113b_lo022	PD37113b_lo022	Healthy	MicroLaser
PD37113b_lo023	PD37113	65.2	Liver	NA	NA	NA	NA	No	No	No	No	None	NA	NA	NA	0	PD37113b_lo023	PD37113b_lo023	Healthy	MicroLaser
PD37113b_lo024	PD37113	65.2	Liver	NA	NA	NA	NA	No	No	No	No	None	NA	NA	NA	0	PD37113b_lo024	PD37113b_lo024	Healthy	MicroLaser
PD37113b_lo025	PD37113	65.2	Liver	NA	NA	NA	NA	No	No	No	No	None	NA	NA	NA	0	PD37113b_lo025	PD37113b_lo025	Healthy	MicroLaser
PD37113b_lo026	PD37113	65.2	Liver	NA	NA	NA	NA	No	No	No	No	None	NA	NA	NA	0	PD37113b_lo026	PD37113b_lo026	Healthy	MicroLaser
PD37113b_lo027	PD37113	65.2	Liver	NA	NA	NA	NA	No	No	No	No	None	NA	NA	NA	0	PD37113b_lo027	PD37113b_lo027	Healthy	MicroLaser
PD37113b_lo028	PD37113	65.2	Liver	NA	NA	NA	NA	No	No	No	No	None	NA	NA	NA	0	PD37113b_lo028	PD37113b_lo028	Healthy	MicroLaser
PD37113b_lo029	PD37113	65.2	Liver	NA	NA	NA	NA	No	No	No	No	None	NA	NA	NA	0	PD37113b_lo029	PD37113b_lo029	Healthy	MicroLaser
PD37113b_lo030	PD37113	65.2	Liver	NA	NA	NA	NA	No	No	No	No	None	NA	NA	NA	0	PD37113b_lo030	PD37113b_lo030	Healthy	MicroLaser
PD37113b_lo031	PD37113	65.2	Liver	NA	NA	NA	NA	No	No	No	No	None	NA	NA	NA	0	PD37113b_lo031	PD37113b_lo031	Healthy	MicroLaser
PD37113b_lo032	PD37113	65.2	Liver	NA	NA	NA	NA	No	No	No	No	None	NA	NA	NA	0	PD37113b_lo032	PD37113b_lo032	Healthy	MicroLaser
PD37113b_lo033	PD37113	65.2	Liver	NA	NA	NA	NA	No	No	No	No	None	NA	NA	NA	0	PD37113b_lo033	PD37113b_lo033	Healthy	MicroLaser
PD37113b_lo036	PD37113	65.2	Liver	NA	NA	NA	NA	No	No	No	No	None	NA	NA	NA	0	PD37113b_lo036	PD37113b_lo036	Healthy	MicroLaser
PD37113b_lo037	PD37113	65.2	Liver	NA	NA	NA	NA	No	No	No	No	None	NA	NA	NA	0	PD37113b_lo037	PD37113b_lo037	Healthy	MicroLaser
PD37113b_lo038	PD37113	65.2	Liver	NA	NA	NA	NA	No	No	No	No	None	NA	NA	NA	0	PD37113b_lo038	PD37113b_lo038	Healthy	MicroLaser
PD37113b_lo039	PD37113	65.2	Liver	NA	NA	NA	NA	No	No	No	No	None	NA	NA	NA	0	PD37113b_lo039	PD37113b_lo039	Healthy	MicroLaser
PD37113b_lo040	PD37113	65.2	Liver	NA	NA	NA	NA	No	No	No	No	None	NA	NA	NA	0	PD37113b_lo040	PD37113b_lo040	Healthy	MicroLaser
PD37114a	PD37114	61.5	Liver	NA	NA	NA	NA	No	No	No	No	None	NA	NA	NA	0	PD37114a	PD37114a	Healthy	MicroLaser
PD37114b_lo002	PD37114	61.5	Liver	NA	NA	NA	NA	No	No	No	No	None	NA	NA	NA	0	PD37114b_lo002	PD37114b_lo002	Healthy	MicroLaser
PD37114b_lo003	PD37114	61.5	Liver	NA	NA	NA	NA	No	No	No	No	None	NA	NA	NA	0	PD37114b_lo003	PD37114b_lo003	Healthy	MicroLaser
PD37114b_lo004	PD37114	61.5	Liver	NA	NA	NA	NA	No	No	No	No	None	NA	NA	NA	0	PD37114b_lo004	PD37114b_lo004	Healthy	MicroLaser
PD37114b_lo005	PD37114	61.5	Liver	NA	NA	NA	NA	No	No	No	No	None	NA	NA	NA	0	PD37114b_lo005	PD37114b_lo005	Healthy	MicroLaser
PD37114b_lo006	PD37114	61.5	Liver	NA	NA	NA	NA	No	No	No	No	None	NA	NA	NA	0	PD37114b_lo006	PD37114b_lo006	Healthy	MicroLaser
PD37114b_lo007	PD37114	61.5	Liver	NA	NA	NA	NA	No	No	No	No	None	NA	NA	NA	0	PD37114b_lo007	PD37114b_lo007	Healthy	MicroLaser
PD37114b_lo008	PD37114	61.5	Liver	NA	NA	NA	NA	No	No	No	No	None	NA	NA	NA	0	PD37114b_lo008	PD37114b_lo008	Healthy	MicroLaser
PD37114b_lo009	PD37114	61.5	Liver	NA	NA	NA	NA	No	No	No	No	None	NA	NA	NA	0	PD37114b_lo009	PD37114b_lo009	Healthy	MicroLaser
PD37114b_lo010	PD37114	61.5	Liver	NA	NA	NA	NA	No	No	No	No	None	NA	NA	NA	0	PD37114b_lo010	PD37114b_lo010	Healthy	MicroLaser
PD37114b_lo012	PD37114	61.5	Liver	NA	NA	NA	NA	No	No	No	No	None	NA	NA	NA	0	PD37114b_lo012	PD37114b_lo012	Healthy	MicroLaser
PD37114b_lo014	PD37114	61.5	Liver	NA	NA	NA	NA	No	No	No	No	None	NA	NA	NA	0	PD37114b_lo014	PD37114b_lo014	Healthy	MicroLaser
PD37114b_lo015	PD37114	61.5	Liver	NA	NA	NA	NA	No	No	No	No	None	NA	NA	NA	0	PD37114b_lo015	PD37114b_lo015	Healthy	MicroLaser
PD37114b_lo016	PD37114	61.5	Liver	NA	NA	NA	NA	No	No	No	No	None	NA	NA	NA	0	PD37114b_lo016	PD37114b_lo016	Healthy	MicroLaser
PD37114b_lo017	PD37114	61.5	Liver	NA	NA	NA	NA	No	No	No	No	None	NA	NA	NA	0	PD37114b_lo017	PD37114b_lo017	Healthy	MicroLaser
PD37114b_lo018	PD37114	61.5	Liver	NA	NA	NA	NA	No	No	No	No	None	NA	NA	NA	0	PD37114b_lo018	PD37114b_lo018	Healthy	MicroLaser
PD37114b_lo019	PD37114	61.5	Liver	NA	NA	NA	NA	No	No	No	No	None	NA	NA	NA	0	PD37114b_lo019	PD37114b_lo019	Healthy	MicroLaser
PD37114b_lo020	PD37114	61.5	Liver	NA	NA	NA	NA	No	No	No	No	None	NA	NA	NA	0	PD37114b_lo020	PD37114b_lo020	Healthy	MicroLaser
PD37114b_lo021	PD37114	61.5	Liver	NA	NA	NA	NA	No	No	No	No	None	NA	NA	NA	0	PD37114b_lo021	PD37114b_lo021	Healthy	MicroLaser
PD37114b_lo022	PD37114	61.5	Liver	NA	NA	NA	NA	No	No	No	No	None	NA	NA	NA	0	PD37114b_lo022	PD37114b_lo022	Healthy	MicroLaser
PD37114b_lo023	PD37114	61.5	Liver	NA	NA	NA	NA	No	No	No	No	None	NA	NA	NA	0	PD37114b_lo023	PD37114b_lo023	Healthy	MicroLaser
PD37114b_lo024	PD37114	61.5	Liver	NA	NA	NA	NA	No	No	No	No	None	NA	NA	NA	0	PD37114b_lo024	PD37114b_lo024	Healthy	MicroLaser
PD37114b_lo025	PD37114	61.5	Liver	NA	NA	NA	NA	No	No	No	No	None	NA	NA	NA	0	PD37114b_lo025	PD37114b_lo025	Healthy	MicroLaser
PD37114b_lo026	PD37114	61.5	Liver	NA	NA	NA	NA	No	No	No	No	None	NA	NA	NA	0	PD37114b_lo026	PD37114b_lo026	Healthy	MicroLaser
PD37114b_lo027	PD37114	61.5	Liver	NA	NA	NA	NA	No	No	No	No	None	NA	NA	NA	0	PD37114b_lo027	PD37114b_lo027	Healthy	MicroLaser
PD37114b_lo028	PD37114	61.5	Liver	NA	NA	NA	NA	No	No	No	No	None	NA	NA	NA	0	PD37114b_lo028	PD37114b_lo028	Healthy	MicroLaser
PD37114b_lo030	PD37114	61.5	Liver	NA	NA	NA	NA	No	No	No	No	None	NA	NA	NA	0	PD37114b_lo030	PD37114b_lo030	Healthy	MicroLaser
PD37114b_lo031	PD37114	61.5	Liver	NA	NA	NA	NA	No	No	No	No	None	NA	NA	NA	0	PD37114b_lo031	PD37114b_lo031	Healthy	MicroLaser
PD37114b_lo032	PD37114	61.5	Liver	NA	NA	NA	NA	No	No	No	No	None	NA	NA	NA	0	PD37114b_lo032	PD37114b_lo032	Healthy	MicroLaser
PD37114b_lo034	PD37114	61.5	Liver	NA	NA	NA	NA	No	No	No	No	None	NA	NA	NA	0	PD37114b_lo034	PD37114b_lo034	Healthy	MicroLaser
PD37114b_lo035	PD37114	61.5	Liver	NA	NA	NA	NA	No	No	No	No	None	NA	NA	NA	0	PD37114b_lo035	PD37114b_lo035	Healthy	MicroLaser
PD37114b_lo036	PD37114	61.5	Liver	NA	NA	NA	NA	No	No	No	No	None	NA	NA	NA	0	PD37114b_lo036	PD37114b_lo036	Healthy	MicroLaser
PD37114b_lo037	PD37114	61.5	Liver	NA	NA	NA	NA	No	No	No	No	None	NA	NA	NA	0	PD37114b_lo037	PD37114b_lo037	Healthy	MicroLaser
PD37114b_lo038	PD37114	61.5	Liver	NA	NA	NA	NA	No	No	No	No	None	NA	NA	NA	0	PD37114b_lo038	PD37114b_lo038	Healthy	MicroLaser
PD37114b_lo039	PD37114	61.5	Liver	NA	NA	NA	NA	No	No	No	No	None	NA	NA	NA	0	PD37114b_lo039	PD37114b_lo039	Healthy	MicroLaser
PD37114b_lo040	PD37114	61.5	Liver	NA	NA	NA	NA	No	No	No	No	None	NA	NA	NA	0	PD37114b_lo040	PD37114b_lo040	Healthy	MicroLaser
PD37114b_lo041	PD37114	61.5	Liver	NA	NA	NA	NA	No	No	No	No	None	NA	NA	NA	0	PD37114b_lo041	PD37114b_lo041	Healthy	MicroLaser
PD37114b_lo042	PD37114	61.5	Liver	NA	NA	NA	NA	No	No	No	No	None	NA	NA	NA	0	PD37114b_lo042	PD37114b_lo042	Healthy	MicroLaser
PD37114b_lo043	PD37114	61.5	Liver	NA	NA	NA	NA	No	No	No	No	None	NA	NA	NA	0	PD37114b_lo043	PD37114b_lo043	Healthy	MicroLaser
PD37114b_lo044	PD37114	61.5	Liver	NA	NA	NA	NA	No	No	No	No	None	NA	NA	NA	0	PD37114b_lo044	PD37114b_lo044	Healthy	MicroLaser
PD37115a	PD37115	64.8	Liver	NA	NA	NA	NA	No	No	No	No	None	NA	NA	NA	0	PD37115a	PD37115a	Healthy	MicroLaser
PD37115b_lo002	PD37115	64.8	Liver	NA	NA	NA	NA	No	No	No	No	None	NA	NA	NA	0	PD37115b_lo002	PD37115b_lo002	Healthy	MicroLaser
PD37115b_lo003	PD37115	64.8	Liver	NA	NA	NA	NA	No	No	No	No	None	NA	NA	NA	0	PD37115b_lo003	PD37115b_lo003	Healthy	MicroLaser
PD37115b_lo004	PD37115	64.8	Liver	NA	NA	NA	NA	No	No	No	No	None	NA	NA	NA	0	PD37115b_lo004	PD37115b_lo004	Healthy	MicroLaser
PD37115b_lo005	PD37115	64.8	Liver	NA	NA	NA	NA	No	No	No	No	None	NA	NA	NA	0	PD37115b_lo005	PD37115b_lo005	Healthy	MicroLaser
PD37115b_lo006	PD37115	64.8	Liver	NA	NA	NA	NA	No	No	No	No	None	NA	NA	NA	0	PD37115b_lo006	PD37115b_lo006	Healthy	MicroLaser
PD37115b_lo010	PD37115	64.8	Liver	NA	NA	NA	NA	No	No	No	No	None	NA	NA	NA	0	PD37115b_lo010	PD37115b_lo010	Healthy	MicroLaser
PD37115b_lo011	PD37115	64.8	Liver	NA	NA	NA	NA	No	No	No	No	None	NA	NA	NA	0	PD37115b_lo011	PD37115b_lo011	Healthy	MicroLaser
PD37115b_lo012	PD37115	64.8	Liver	NA	NA	NA	NA	No	No	No	No	None	NA	NA	NA	0	PD37115b_lo012	PD37115b_lo012	Healthy	MicroLaser
PD37115b_lo014	PD37115	64.8	Liver	NA	NA	NA	NA	No	No	No	No	None	NA	NA	NA	0	PD37115b_lo014	PD37115b_lo014	Healthy	MicroLaser
PD37115b_lo015	PD37115	64.8	Liver	NA	NA	NA	NA	No	No	No	No	None	NA	NA	NA	0	PD37115b_lo015	PD37115b_lo015	Healthy	MicroLaser
PD37115b_lo018	PD37115	64.8	Liver	NA	NA	NA	NA	No	No	No	No	None	NA	NA	NA	0	PD37115b_lo018	PD37115b_lo018	Healthy	MicroLaser
PD37115b_lo020	PD37115	64.8	Liver	NA	NA	NA	NA	No	No	No	No	None	NA	NA	NA	0	PD37115b_lo020	PD37115b_lo020	Healthy	MicroLaser
PD37115b_lo021	PD37115	64.8	Liver	NA	NA	NA	NA	No	No	No	No	None	NA	NA	NA	0	PD37115b_lo021	PD37115b_lo021	Healthy	MicroLaser
PD37115b_lo022	PD37115	64.8	Liver	NA	NA	NA	NA	No	No	No	No	None	NA	NA	NA	0	PD37115b_lo022	PD37115b_lo022	Healthy	MicroLaser
PD37115b_lo023	PD37115	64.8	Liver	NA	NA	NA	NA	No	No	No	No	None	NA	NA	NA	0	PD37115b_lo023	PD37115b_lo023	Healthy	MicroLaser
PD37115b_lo024	PD37115	64.8	Liver	NA	NA	NA	NA	No	No	No	No	None	NA	NA	NA	0	PD37115b_lo024	PD37115b_lo024	Healthy	MicroLaser
PD37115b_lo025	PD37115	64.8	Liver	NA	NA	NA	NA	No	No	No	No	None	NA	NA	NA	0	PD37115b_lo025	PD37115b_lo025	Healthy	MicroLaser
PD37115b_lo026	PD37115	64.8	Liver	NA	NA	NA	NA	No	No	No	No	None	NA	NA	NA	0	PD37115b_lo026	PD37115b_lo026	Healthy	MicroLaser
PD37115b_lo027	PD37115	64.8	Liver	NA	NA	NA	NA	No	No	No	No	None	NA	NA	NA	0	PD37115b_lo027	PD37115b_lo027	Healthy	MicroLaser
PD37115b_lo028	PD37115	64.8	Liver	NA	NA	NA	NA	No	No	No	No	None	NA	NA	NA	0	PD37115b_lo028	PD37115b_lo028	Healthy	MicroLaser
PD37115b_lo029	PD37115	64.8	Liver	NA	NA	NA	NA	No	No	No	No	None	NA	NA	NA	0	PD37115b_lo029	PD37115b_lo029	Healthy	MicroLaser
PD37115b_lo030	PD37115	64.8	Liver	NA	NA	NA	NA	No	No	No	No	None	NA	NA	NA	0	PD37115b_lo030	PD37115b_lo030	Healthy	MicroLaser
PD37115b_lo031	PD37115	64.8	Liver	NA	NA	NA	NA	No	No	No	No	None	NA	NA	NA	0	PD37115b_lo031	PD37115b_lo031	Healthy	MicroLaser
PD37115b_lo032	PD37115	64.8	Liver	NA	NA	NA	NA	No	No	No	No	None	NA	NA	NA	0	PD37115b_lo032	PD37115b_lo032	Healthy	MicroLaser
PD37115b_lo033	PD37115	64.8	Liver	NA	NA	NA	NA	No	No	No	No	None	NA	NA	NA	0	PD37115b_lo033	PD37115b_lo033	Healthy	MicroLaser
PD37115b_lo034	PD37115	64.8	Liver	NA	NA	NA	NA	No	No	No	No	None	NA	NA	NA	0	PD37115b_lo034	PD37115b_lo034	Healthy	MicroLaser
PD37115b_lo035	PD37115	64.8	Liver	NA	NA	NA	NA	No	No	No	No	None	NA	NA	NA	0	PD37115b_lo035	PD37115b_lo035	Healthy	MicroLaser
PD37115b_lo036	PD37115	64.8	Liver	NA	NA	NA	NA	No	No	No	No	None	NA	NA	NA	0	PD37115b_lo036	PD37115b_lo036	Healthy	MicroLaser
PD37115b_lo037	PD37115	64.8	Liver	NA	NA	NA	NA	No	No	No	No	None	NA	NA	NA	0	PD37115b_lo037	PD37115b_lo037	Healthy	MicroLaser
PD37115b_lo038	PD37115	64.8	Liver	NA	NA	NA	NA	No	No	No	No	None	NA	NA	NA	0	PD37115b_lo038	PD37115b_lo038	Healthy	MicroLaser
PD37115b_lo039	PD37115	64.8	Liver	NA	NA	NA	NA	No	No	No	No	None	NA	NA	NA	0	PD37115b_lo039	PD37115b_lo039	Healthy	MicroLaser
PD37115b_lo040	PD37115	64.8	Liver	NA	NA	NA	NA	No	No	No	No	None	NA	NA	NA	0	PD37115b_lo040	PD37115b_lo040	Healthy	MicroLaser
PD37115b_lo041	PD37115	64.8	Liver	NA	NA	NA	NA	No	No	No	No	None	NA	NA	NA	0	PD37115b_lo041	PD37115b_lo041	Healthy	MicroLaser
PD37115b_lo044	PD37115	64.8	Liver	NA	NA	NA	NA	No	No	No	No	None	NA	NA	NA	0	PD37115b_lo044	PD37115b_lo044	Healthy	MicroLaser
PD37116a	PD37116	66.6	Liver	NA	NA	NA	NA	No	No	No	No	None	NA	NA	NA	0	PD37116a	PD37116a	Healthy	MicroLaser
PD37116b_lo001	PD37116	66.6	Liver	NA	NA	NA	NA	No	No	No	No	None	NA	NA	NA	0	PD37116b_lo001	PD37116b_lo001	Healthy	MicroLaser
PD37116b_lo002	PD37116	66.6	Liver	NA	NA	NA	NA	No	No	No	No	None	NA	NA	NA	0	PD37116b_lo002	PD37116b_lo002	Healthy	MicroLaser
PD37116b_lo003	PD37116	66.6	Liver	NA	NA	NA	NA	No	No	No	No	None	NA	NA	NA	0	PD37116b_lo003	PD37116b_lo003	Healthy	MicroLaser
PD37116b_lo004	PD37116	66.6	Liver	NA	NA	NA	NA	No	No	No	No	None	NA	NA	NA	0	PD37116b_lo004	PD37116b_lo004	Healthy	MicroLaser
PD37116b_lo005	PD37116	66.6	Liver	NA	NA	NA	NA	No	No	No	No	None	NA	NA	NA	0	PD37116b_lo005	PD37116b_lo005	Healthy	MicroLaser
PD37116b_lo006	PD37116	66.6	Liver	NA	NA	NA	NA	No	No	No	No	None	NA	NA	NA	0	PD37116b_lo006	PD37116b_lo006	Healthy	MicroLaser
PD37116b_lo007	PD37116	66.6	Liver	NA	NA	NA	NA	No	No	No	No	None	NA	NA	NA	0	PD37116b_lo007	PD37116b_lo007	Healthy	MicroLaser
PD37116b_lo008	PD37116	66.6	Liver	NA	NA	NA	NA	No	No	No	No	None	NA	NA	NA	0	PD37116b_lo008	PD37116b_lo008	Healthy	MicroLaser
PD37116b_lo011	PD37116	66.6	Liver	NA	NA	NA	NA	No	No	No	No	None	NA	NA	NA	0	PD37116b_lo011	PD37116b_lo011	Healthy	MicroLaser
PD37116b_lo014	PD37116	66.6	Liver	NA	NA	NA	NA	No	No	No	No	None	NA	NA	NA	0	PD37116b_lo014	PD37116b_lo014	Healthy	MicroLaser
PD37116b_lo015	PD37116	66.6	Liver	NA	NA	NA	NA	No	No	No	No	None	NA	NA	NA	0	PD37116b_lo015	PD37116b_lo015	Healthy	MicroLaser
PD37116b_lo017	PD37116	66.6	Liver	NA	NA	NA	NA	No	No	No	No	None	NA	NA	NA	0	PD37116b_lo017	PD37116b_lo017	Healthy	MicroLaser
PD37116b_lo018	PD37116	66.6	Liver	NA	NA	NA	NA	No	No	No	No	None	NA	NA	NA	0	PD37116b_lo018	PD37116b_lo018	Healthy	MicroLaser
PD37116b_lo019	PD37116	66.6	Liver	NA	NA	NA	NA	No	No	No	No	None	NA	NA	NA	0	PD37116b_lo019	PD37116b_lo019	Healthy	MicroLaser
PD37116b_lo020	PD37116	66.6	Liver	NA	NA	NA	NA	No	No	No	No	None	NA	NA	NA	0	PD37116b_lo020	PD37116b_lo020	Healthy	MicroLaser
PD37116b_lo021	PD37116	66.6	Liver	NA	NA	NA	NA	No	No	No	No	None	NA	NA	NA	0	PD37116b_lo021	PD37116b_lo021	Healthy	MicroLaser
PD37116b_lo022	PD37116	66.6	Liver	NA	NA	NA	NA	No	No	No	No	None	NA	NA	NA	0	PD37116b_lo022	PD37116b_lo022	Healthy	MicroLaser
PD37116b_lo023	PD37116	66.6	Liver	NA	NA	NA	NA	No	No	No	No	None	NA	NA	NA	0	PD37116b_lo023	PD37116b_lo023	Healthy	MicroLaser
PD37116b_lo024	PD37116	66.6	Liver	NA	NA	NA	NA	No	No	No	No	None	NA	NA	NA	0	PD37116b_lo024	PD37116b_lo024	Healthy	MicroLaser
PD37116b_lo025	PD37116	66.6	Liver	NA	NA	NA	NA	No	No	No	No	None	NA	NA	NA	0	PD37116b_lo025	PD37116b_lo025	Healthy	MicroLaser
PD37116b_lo026	PD37116	66.6	Liver	NA	NA	NA	NA	No	No	No	No	None	NA	NA	NA	0	PD37116b_lo026	PD37116b_lo026	Healthy	MicroLaser
PD37116b_lo027	PD37116	66.6	Liver	NA	NA	NA	NA	No	No	No	No	None	NA	NA	NA	0	PD37116b_lo027	PD37116b_lo027	Healthy	MicroLaser
PD37116b_lo028	PD37116	66.6	Liver	NA	NA	NA	NA	No	No	No	No	None	NA	NA	NA	0	PD37116b_lo028	PD37116b_lo028	Healthy	MicroLaser
PD37116b_lo029	PD37116	66.6	Liver	NA	NA	NA	NA	No	No	No	No	None	NA	NA	NA	0	PD37116b_lo029	PD37116b_lo029	Healthy	MicroLaser
PD37116b_lo030	PD37116	66.6	Liver	NA	NA	NA	NA	No	No	No	No	None	NA	NA	NA	0	PD37116b_lo030	PD37116b_lo030	Healthy	MicroLaser
PD37116b_lo031	PD37116	66.6	Liver	NA	NA	NA	NA	No	No	No	No	None	NA	NA	NA	0	PD37116b_lo031	PD37116b_lo031	Healthy	MicroLaser
PD37116b_lo032	PD37116	66.6	Liver	NA	NA	NA	NA	No	No	No	No	None	NA	NA	NA	0	PD37116b_lo032	PD37116b_lo032	Healthy	MicroLaser
PD37116b_lo033	PD37116	66.6	Liver	NA	NA	NA	NA	No	No	No	No	None	NA	NA	NA	0	PD37116b_lo033	PD37116b_lo033	Healthy	MicroLaser
PD37116b_lo034	PD37116	66.6	Liver	NA	NA	NA	NA	No	No	No	No	None	NA	NA	NA	0	PD37116b_lo034	PD37116b_lo034	Healthy	MicroLaser
PD37116b_lo035	PD37116	66.6	Liver	NA	NA	NA	NA	No	No	No	No	None	NA	NA	NA	0	PD37116b_lo035	PD37116b_lo035	Healthy	MicroLaser
PD37116b_lo036	PD37116	66.6	Liver	NA	NA	NA	NA	No	No	No	No	None	NA	NA	NA	0	PD37116b_lo036	PD37116b_lo036	Healthy	MicroLaser
PD37116b_lo037	PD37116	66.6	Liver	NA	NA	NA	NA	No	No	No	No	None	NA	NA	NA	0	PD37116b_lo037	PD37116b_lo037	Healthy	MicroLaser
PD37116b_lo038	PD37116	66.6	Liver	NA	NA	NA	NA	No	No	No	No	None	NA	NA	NA	0	PD37116b_lo038	PD37116b_lo038	Healthy	MicroLaser
PD37116b_lo039	PD37116	66.6	Liver	NA	NA	NA	NA	No	No	No	No	None	NA	NA	NA	0	PD37116b_lo039	PD37116b_lo039	Healthy	MicroLaser
PD37116b_lo040	PD37116	66.6	Liver	NA	NA	NA	NA	No	No	No	No	None	NA	NA	NA	0	PD37116b_lo040	PD37116b_lo040	Healthy	MicroLaser
PD37116b_lo041	PD37116	66.6	Liver	NA	NA	NA	NA	No	No	No	No	None	NA	NA	NA	0	PD37116b_lo041	PD37116b_lo041	Healthy	MicroLaser
PD37116b_lo042	PD37116	66.6	Liver	NA	NA	NA	NA	No	No	No	No	None	NA	NA	NA	0	PD37116b_lo042	PD37116b_lo042	Healthy	MicroLaser
PD37116b_lo043	PD37116	66.6	Liver	NA	NA	NA	NA	No	No	No	No	None	NA	NA	NA	0	PD37116b_lo043	PD37116b_lo043	Healthy	MicroLaser
PD37116b_lo044	PD37116	66.6	Liver	NA	NA	NA	NA	No	No	No	No	None	NA	NA	NA	0	PD37116b_lo044	PD37116b_lo044	Healthy	MicroLaser
PD37116b_lo045	PD37116	66.6	Liver	NA	NA	NA	NA	No	No	No	No	None	NA	NA	NA	0	PD37116b_lo045	PD37116b_lo045	Healthy	MicroLaser
PD37116b_lo046	PD37116	66.6	Liver	NA	NA	NA	NA	No	No	No	No	None	NA	NA	NA	0	PD37116b_lo046	PD37116b_lo046	Healthy	MicroLaser
PD37116b_lo047	PD37116	66.6	Liver	NA	NA	NA	NA	No	No	No	No	None	NA	NA	NA	0	PD37116b_lo047	PD37116b_lo047	Healthy	MicroLaser
PD37116b_lo048	PD37116	66.6	Liver	NA	NA	NA	NA	No	No	No	No	None	NA	NA	NA	0	PD37116b_lo048	PD37116b_lo048	Healthy	MicroLaser
PD37118a	PD37118	61.1	Liver	NA	NA	NA	NA	No	No	No	No	None	NA	NA	NA	0	PD37118a	PD37118a	Healthy	MicroLaser
PD37118b_lo001	PD37118	61.1	Liver	NA	NA	NA	NA	No	No	No	No	None	NA	NA	NA	0	PD37118b_lo001	PD37118b_lo001	Healthy	MicroLaser
PD37118b_lo003	PD37118	61.1	Liver	NA	NA	NA	NA	No	No	No	No	None	NA	NA	NA	0	PD37118b_lo003	PD37118b_lo003	Healthy	MicroLaser
PD37118b_lo005	PD37118	61.1	Liver	NA	NA	NA	NA	No	No	No	No	None	NA	NA	NA	0	PD37118b_lo005	PD37118b_lo005	Healthy	MicroLaser
PD37118b_lo006	PD37118	61.1	Liver	NA	NA	NA	NA	No	No	No	No	None	NA	NA	NA	0	PD37118b_lo006	PD37118b_lo006	Healthy	MicroLaser
PD37118b_lo007	PD37118	61.1	Liver	NA	NA	NA	NA	No	No	No	No	None	NA	NA	NA	0	PD37118b_lo007	PD37118b_lo007	Healthy	MicroLaser
PD37118b_lo009	PD37118	61.1	Liver	NA	NA	NA	NA	No	No	No	No	None	NA	NA	NA	0	PD37118b_lo009	PD37118b_lo009	Healthy	MicroLaser
PD37118b_lo010	PD37118	61.1	Liver	NA	NA	NA	NA	No	No	No	No	None	NA	NA	NA	0	PD37118b_lo010	PD37118b_lo010	Healthy	MicroLaser
PD37118b_lo012	PD37118	61.1	Liver	NA	NA	NA	NA	No	No	No	No	None	NA	NA	NA	0	PD37118b_lo012	PD37118b_lo012	Healthy	MicroLaser
PD37118b_lo015	PD37118	61.1	Liver	NA	NA	NA	NA	No	No	No	No	None	NA	NA	NA	0	PD37118b_lo015	PD37118b_lo015	Healthy	MicroLaser
PD37118b_lo017	PD37118	61.1	Liver	NA	NA	NA	NA	No	No	No	No	None	NA	NA	NA	0	PD37118b_lo017	PD37118b_lo017	Healthy	MicroLaser
PD37118b_lo018	PD37118	61.1	Liver	NA	NA	NA	NA	No	No	No	No	None	NA	NA	NA	0	PD37118b_lo018	PD37118b_lo018	Healthy	MicroLaser
PD37118b_lo020	PD37118	61.1	Liver	NA	NA	NA	NA	No	No	No	No	None	NA	NA	NA	0	PD37118b_lo020	PD37118b_lo020	Healthy	MicroLaser
PD37118b_lo023	PD37118	61.1	Liver	NA	NA	NA	NA	No	No	No	No	None	NA	NA	NA	0	PD37118b_lo023	PD37118b_lo023	Healthy	MicroLaser
PD37118b_lo024	PD37118	61.1	Liver	NA	NA	NA	NA	No	No	No	No	None	NA	NA	NA	0	PD37118b_lo024	PD37118b_lo024	Healthy	MicroLaser
PD37118b_lo025	PD37118	61.1	Liver	NA	NA	NA	NA	No	No	No	No	None	NA	NA	NA	0	PD37118b_lo025	PD37118b_lo025	Healthy	MicroLaser
PD37118b_lo027	PD37118	61.1	Liver	NA	NA	NA	NA	No	No	No	No	None	NA	NA	NA	0	PD37118b_lo027	PD37118b_lo027	Healthy	MicroLaser
PD37118b_lo029	PD37118	61.1	Liver	NA	NA	NA	NA	No	No	No	No	None	NA	NA	NA	0	PD37118b_lo029	PD37118b_lo029	Healthy	MicroLaser
PD37118b_lo031	PD37118	61.1	Liver	NA	NA	NA	NA	No	No	No	No	None	NA	NA	NA	0	PD37118b_lo031	PD37118b_lo031	Healthy	MicroLaser
PD37118b_lo033	PD37118	61.1	Liver	NA	NA	NA	NA	No	No	No	No	None	NA	NA	NA	0	PD37118b_lo033	PD37118b_lo033	Healthy	MicroLaser
PD37118b_lo035	PD37118	61.1	Liver	NA	NA	NA	NA	No	No	No	No	None	NA	NA	NA	0	PD37118b_lo035	PD37118b_lo035	Healthy	MicroLaser
PD37118b_lo038	PD37118	61.1	Liver	NA	NA	NA	NA	No	No	No	No	None	NA	NA	NA	0	PD37118b_lo038	PD37118b_lo038	Healthy	MicroLaser
PD37118b_lo039	PD37118	61.1	Liver	NA	NA	NA	NA	No	No	No	No	None	NA	NA	NA	0	PD37118b_lo039	PD37118b_lo039	Healthy	MicroLaser
PD37118b_lo041	PD37118	61.1	Liver	NA	NA	NA	NA	No	No	No	No	None	NA	NA	NA	0	PD37118b_lo041	PD37118b_lo041	Healthy	MicroLaser
PD37118b_lo042	PD37118	61.1	Liver	NA	NA	NA	NA	No	No	No	No	None	NA	NA	NA	0	PD37118b_lo042	PD37118b_lo042	Healthy	MicroLaser
PD37118b_lo043	PD37118	61.1	Liver	NA	NA	NA	NA	No	No	No	No	None	NA	NA	NA	0	PD37118b_lo043	PD37118b_lo043	Healthy	MicroLaser
PD37118b_lo044	PD37118	61.1	Liver	NA	NA	NA	NA	No	No	No	No	None	NA	NA	NA	0	PD37118b_lo044	PD37118b_lo044	Healthy	MicroLaser

## Sheet: Figure2
sample_name	SBSmuts	indelmuts	DBSmuts	SVmuts
ste01205a	644	144	5	0
ste01205f	574	90	1	0
STE1207A	1046	99	1	2
ste01166a	1363	217	22	2
ste01167f	1421	176	1	2
PD26636b3	3112	103	6	0
PD26636b4	2896	97	7	3
PD26636b5	3922	106	13	2
PD26636b6	3316	94	10	0
PD23549b3	2840	332	10	1
PD23549b4	2885	262	7	1
PD23549b5	2928	325	11	5
PD23549b9	3091	289	10	1
PD23549b10	2937	285	9	2
PD21928b3	3055	267	7	3
PD21928b4	3667	221	8	3
PD21928b5	3266	335	14	0
PD21928b6	3409	291	11	2
PD21928b7	3699	97	9	4
c080216D_CLONE2_LIVER	2961	110	13	6
c080216D_CLONE3_LIVER	2723	109	7	3
Healthy14CLONE10	923	262	10	4
Healthy14CLONE12	1114	228	7	3
Healthy14CLONE13	1085	225	8	3
Healthy15CLONE1	1533	317	21	2
Healthy15CLONE2	1577	271	9	1
Healthy16CLONE1	2276	225	5	7
Healthy17CLONE10	1806	127	9	9
Healthy17CLONE3	1677	231	24	5
Healthy17CLONE4	2428	178	19	5
c110116D_CLONE2_SPLEEN	2518	155	11	3
c150216D_CLONE2_SPLEEN	917	245	6	1
c150216D_LiverC150216DHealthyPOA_SPLEEN	1556	97	3	1
c150216D_LiverC150216DHealthyPO_SPLEEN	1397	221	20	1
c180516D_CLONE6_C180516DSPLEEN	2340	243	8	4
5FU.PATIENT1.N.CLONE1	4888	391	56	1
5FU.PATIENT1.N.CLONE2	4185	307	41	3
5FU.PATIENT1.N.CLONE3	3805	312	58	4
5FU.PATIENT1.N.CLONE4	5249	409	58	5
5FU.PATIENT1.N.CLONE5	3975	291	38	1
5FU.PATIENT1.N.CLONE6	5231	401	114	10
5FU.PATIENT2.N.CLONE1	2835	453	67	16
5FU.PATIENT2.N.CLONE2	3540	467	91	18
5FU.PATIENT2.N.CLONE3	2886	441	69	21
5FU.PATIENT2.N.CLONE6	2321	402	44	29
5FU.PATIENT3.N.CLONE2	3618	394	25	8
5FU.PATIENT3.N.CLONE4	3076	435	22	11
5FU.PATIENT3.N.CLONE5	3905	468	35	12
5FU.PATIENT4.N.CLONE1	3599	399	36	1
5FU.PATIENT4.N.CLONE2	4282	437	46	2
5FU.PATIENT4.N.CLONE3	4598	511	34	1
5FU.PATIENT5.N.CLONE2	2912	228	28	2
5FU.PATIENT5.N.CLONE3	2966	252	19	0
5FU.PATIENT5.N.CLONE4	2569	236	22	2
5FU.PATIENT5.N.CLONE5	2935	290	18	1
5FU.PATIENT5.N.CLONE6	2573	245	9	3
5FU.PATIENT5.N.CLONE7	2784	237	20	1
5FU.PATIENT6.LivN.CLONE2	2876	225	27	2
5FU.PATIENT6.LivN.CLONE5	3002	237	27	1
5FU.PATIENT7.LivN.CLONE4	2338	145	11	5
5FU.PATIENT7.LivN.CLONE1	2346	175	12	4
5FU.PATIENT8.LivN.CLONE13	1651	130	14	3
5FU.PATIENT8.LivN.CLONE15	1655	116	11	0
5FU.PATIENT9.LivN.CLONE3	2428	169	20	8
5FU.PATIENT10.LIVN.CLONE1	2183	126	14	5
5FU.PATIENT10.LIVN.CLONE4	2660	174	23	3
5FU.PATIENT10.LIVN.CLONE5	2255	129	16	3
5FU.PATIENT11.LIVN.CLONE4	1586	118	13	1
5FU.PATIENT12.COLN.CLONE4	3962	342	48	6
5FU.PATIENT12.COLN.CLONE1	4128	338	12	3
5FU.PATIENT12.COLN.CLONE7	4784	416	46	4
5FU.PATIENT13.COLN.CLONE1	5221	446	117	4
5FU.PATIENT13.COLN.CLONE2	4174	390	57	1
5FU.PATIENT13.COLN.CLONE5	4615	393	50	2
5FU.PATIENT14.LIVN.CLONE1	2599	165	20	3
5FU.PATIENT14.LIVN.CLONE7	2410	229	19	6
5FU.PATIENT14.LIVN.CLONE11	2505	170	14	9

## Sheet: Figure3-4
sample_name	SBS18	SBS1	SBS5	SBS88	SBS17	SBS35	DBS5	DBS_age	ID1	ID2	ID5	ID8	ID18	DEL_100bp	DEL_1Kbp	DEL_10Kbp	DEL_100Kbp	DEL_1Mbp	DEL_10Mbp	DEL_100Mbp	DUP_100bp	DUP_1Kbp	DUP_10Kbp	DUP_100Kbp	DUP_1Mbp	DUP_10Mbp	DUP_100Mbp	SBS_age	ID_age	SV_del
ste01205a	94.1632	147.439	395.535	0	0	0	0.0934658	0.143332	21.3298	6.10914	39.78	0	0	0	0	0	0	0	0	0	0	0	0	0	0	0	0	637.137	67.2189	0
ste01205f	81.1108	146.434	336.337	0	0	0	0	0.210476	29.1705	0	43.2711	0	0	0	0	0	0	0	0	0	0	0	0	0	0	0	0	563.881	72.4416	0
STE1207A	187.731	258.671	563.262	0	0	0	0	5.89917	35.814	21.1439	0	0	41.3669	0	0	0	0	1	0	0	0	0	0	0	0	0	1	1009.66	56.9578	0
ste01166a	196.099	442.626	593.883	126.746	0	0	0	0.238243	40.2446	26.9316	70.3744	0	0	1	0	0	0	0	0	0	0	0	1	0	0	0	0	1232.61	137.551	0
ste01167f	239.239	418.258	713.251	0	0	0	0	3.2348	36.9922	26.7435	47.057	0	0	0	1	0	1	0	0	0	0	0	0	0	0	0	0	1370.75	110.793	0
PD26636b3	519.931	1143.94	1352.61	0	0	0	1.72995	4.57583	76.3391	47.0087	58.9863	0	0	0	0	0	0	0	0	0	0	0	0	0	0	0	0	3016.48	182.334	0
PD26636b4	375.04	1088.94	1358.2	0	0	0	1.76313	3.90366	92.8809	41.1021	50.6546	0	0	0	1	1	0	0	0	0	1	0	0	0	0	0	0	2822.18	184.637	2
PD26636b5	657.961	1561.96	1713.85	0	0	0	0	7.75539	148.127	68.0535	0	0	0	1	0	0	0	0	0	0	0	0	0	1	0	0	0	3933.77	216.181	0
PD26636b6	481.98	1348.33	1394.21	0	0	0	0	6.90074	112.042	56.807	53.5209	0	0	0	0	0	0	0	0	0	0	0	0	0	0	0	0	3224.53	222.369	0
PD23549b3	309.124	1038.43	1429.01	0	0	0	0	14.4183	89.8542	27.5611	57.2338	0	0	0	0	0	0	0	0	0	1	0	0	0	0	0	0	2776.56	174.649	0
PD23549b4	275.035	1031.42	1460.75	0	0	0	0	7.44947	87.5713	24.7694	63.1895	0	0	0	0	0	0	0	0	0	0	1	0	0	0	0	0	2767.21	175.53	0
PD23549b5	283.505	1040.02	1486.93	0	0	0	0	5.08129	84.9806	42.1773	85.3658	0	0	2	0	0	0	0	0	0	2	1	0	0	0	0	0	2810.45	212.524	2
PD23549b9	321.498	1195.52	1485.46	0	0	0	0	11.4315	101.003	39.5436	65.2652	0	0	1	0	0	0	0	0	0	0	0	0	0	0	0	0	3002.47	205.812	0
PD23549b10	282.221	1036.63	1503.16	0	0	0	0	7.48639	80.8142	24.9339	59.0904	0	0	0	0	1	0	0	0	0	0	1	0	0	0	0	0	2822.01	164.839	0
PD21928b3	366.867	1023.02	1597.32	0	0	0	1.69365	6.043	92.8152	35.5067	100.892	0	0	0	0	0	0	0	0	0	2	1	0	0	0	0	0	2987.2	229.214	0
PD21928b4	394.031	1424.45	1782.88	0	0	0	1.67031	10.0336	121.092	64.9557	78.1041	0	0	1	1	0	0	0	0	0	1	0	0	0	0	0	0	3601.36	264.151	2
PD21928b5	473.146	1165.03	1572.18	0	0	0	0	5.24698	100.881	45.6118	91.7815	0	0	0	0	0	0	0	0	0	0	0	0	0	0	0	0	3210.36	238.275	0
PD21928b6	426.959	1219.38	1667.91	0	0	0	0	11.3906	107.528	53.7461	70.8219	0	0	1	0	0	0	0	0	0	0	1	0	0	0	0	0	3314.25	232.096	0
PD21928b7	401.141	1409.51	1815.01	0	0	0	1.67595	10.8363	125.524	66.2822	74.5882	0	0	1	1	0	0	0	0	0	2	0	0	0	0	0	0	3625.67	266.394	2
c080216D_CLONE2_LIVER	227.042	101.922	2345.74	0	0	148.873	1.39965	26.1465	13.6605	9.36494	106.765	36.2407	0	4	0	0	0	0	0	0	1	1	0	0	0	0	0	2674.71	129.791	4
c080216D_CLONE3_LIVER	178.748	80.432	2221.06	0	0	173.065	0	17.2768	12.9134	0	86.6445	24.5147	0	2	0	1	0	0	0	0	0	0	0	0	0	0	0	2480.24	99.5579	3
Healthy14CLONE10	71.129	35.8563	737.978	0	0	0	0	15.4974	11.0374	3.92754	53.1747	10.4325	0	1	0	1	0	0	0	0	0	0	0	0	0	2	0	844.964	68.1396	2
Healthy14CLONE12	139.71	30.1621	771.154	0	0	111.323	0	4.03328	7.51781	5.66331	39.8627	13.143	0	1	1	0	0	0	0	0	1	0	0	0	0	0	0	941.025	53.0439	2
Healthy14CLONE13	82.2328	25.3446	835.56	0	0	56.7305	0	13.1965	11.0038	0	67.7588	14.9101	0	1	0	0	0	0	0	0	0	0	0	1	1	0	0	943.137	78.7625	0
Healthy15CLONE1	145.123	73.3349	1098.11	0	0	137.704	0.529079	17.0443	0	12.9473	45.5337	14.3367	0	1	0	0	0	0	0	0	1	0	0	0	0	0	0	1316.57	58.4811	0
Healthy15CLONE2	115.576	98.9606	1229.84	0	0	129.482	0	19.0842	5.24298	8.00693	42.8805	13.0313	0	1	0	0	0	0	0	0	0	0	0	0	0	0	0	1444.38	56.1304	0
Healthy16CLONE1	143.064	83.177	1753.98	0	0	203.889	0	31.6831	19.3724	0	102.253	32.1579	0	4	0	0	0	0	0	1	2	0	0	0	0	0	0	1980.22	121.625	4
Healthy17CLONE10	145.525	73.1908	1429.44	0	0	110.942	0	20.4977	7.06853	10.7172	63.8929	28.3345	0	6	1	0	0	0	0	0	2	0	0	0	0	0	0	1648.15	81.6786	7
Healthy17CLONE3	122.309	0	1500.24	0	0	0	0	19.4025	16.0115	7.59346	81.2603	32.7014	0	4	0	0	0	0	0	0	1	0	0	0	0	0	0	1622.55	104.865	4
Healthy17CLONE4	115.472	67.743	2038.6	0	0	79.8716	0	32.814	12.0213	0	166.683	54.3426	0	2	0	0	0	0	0	0	3	0	0	0	0	0	0	2221.82	178.704	2
c110116D_CLONE2_SPLEEN	268.527	60.3549	1894.45	0	0	183.335	0	28.1424	16.0162	8.09699	105.378	34.4052	0	1	0	0	0	0	0	0	2	0	0	0	0	0	0	2223.33	129.491	0
c150216D_CLONE2_SPLEEN	109.978	69.2943	627.021	0	0	80.1511	0.177852	3.82743	9.74745	5.83032	38.1302	15.0276	0	1	0	0	0	0	0	0	0	0	0	0	0	0	0	806.293	53.7079	0
c150216D_LiverC150216DHealthyPOA_SPLEEN	221.917	74.7632	884.118	0	0	225.313	0	5.50603	25.1964	20.7252	63.031	26.5765	0	1	0	0	0	0	0	0	0	0	0	0	0	0	0	1180.8	108.953	0
c150216D_LiverC150216DHealthyPO_SPLEEN	219.126	83.8032	741.223	70.2215	0	166.703	0	5.76417	19.7164	10.2239	79.242	20.7311	0	0	0	0	0	0	0	0	0	0	0	0	0	0	1	1044.15	109.182	0
c180516D_CLONE6_C180516DSPLEEN	266.524	81.7313	1643.01	0	0	189.223	0	15.4389	14.6049	0	129.527	40.403	0	3	1	0	0	0	0	0	0	0	0	0	0	0	0	1991.27	144.132	4
5FU.PATIENT1.N.CLONE1	743.569	1751.43	1779.8	0	0	617.162	25.4236	25.8719	160.223	59.317	87.1651	0	0	0	0	0	0	0	0	0	0	0	0	1	0	0	0	4274.8	306.706	0
5FU.PATIENT1.N.CLONE2	541.027	1384.17	1549.62	0	0	617.725	12.1456	21.7123	103.038	47.9752	83.4273	0	0	1	0	1	1	0	0	0	0	0	0	0	0	0	0	3474.82	234.44	2
5FU.PATIENT1.N.CLONE3	467.051	1132.59	1523.91	0	0	630.267	21.0309	43.8285	103.144	36.4766	75.5446	0	0	0	0	1	0	0	0	0	2	0	0	0	1	0	0	3123.56	215.165	0
5FU.PATIENT1.N.CLONE4	687.236	1795.2	1931.73	0	0	785.822	22.3062	33.9804	130.053	68.5557	105.371	0	0	2	0	1	0	0	0	0	0	1	0	1	0	0	0	4414.17	303.98	3
5FU.PATIENT1.N.CLONE5	401.964	1400.44	1679.02	0	0	470.287	13.5738	29.8513	82.8772	39.8705	85.6604	0	0	1	0	0	0	0	0	0	0	0	0	0	0	0	0	3481.43	208.408	0
5FU.PATIENT1.N.CLONE6	714.558	1537.93	1879.11	0	0	1001.25	45.369	63.3833	113.124	60.4048	121.065	0	0	1	0	1	1	3	0	0	2	0	0	2	0	0	0	4131.6	294.594	2
5FU.PATIENT2.N.CLONE1	295.689	487.872	1136.36	192.06	151.571	437.704	7.25754	76.7748	52.1883	32.3128	218.569	110.566	0	8	2	6	0	0	0	0	0	0	0	0	0	0	0	1919.92	303.07	16
5FU.PATIENT2.N.CLONE2	239.164	416.388	1464.96	0	556.726	706.642	21.0459	79.1324	52.3181	24.9842	212.662	103.806	0	6	2	7	1	0	1	0	0	0	1	0	0	0	0	2120.51	289.965	15
5FU.PATIENT2.N.CLONE3	270.034	647.484	1379.93	0	161.47	293.45	13.2319	72.382	54.7713	32.7006	208.86	89.5236	0	3	7	6	0	0	1	0	2	0	1	0	0	1	0	2297.45	296.332	16
5FU.PATIENT2.N.CLONE6	151.872	400.609	1175.95	0	191.543	277.976	5.1447	43.7537	44.5363	26.6884	201.754	91.5916	0	11	9	7	1	0	0	0	1	0	0	0	0	0	0	1728.43	272.979	27
5FU.PATIENT3.N.CLONE2	427.972	752.442	1997.23	0	281.944	0	0	27.9879	116.644	56.1487	123.236	41.1595	0	3	0	3	0	2	0	0	0	0	0	0	0	0	0	3177.64	296.028	6
5FU.PATIENT3.N.CLONE4	392.71	769.645	1708.35	0	0	0	0	22.9998	122.887	57.7536	136.368	55.9026	0	2	4	5	0	0	0	0	0	0	0	0	0	0	0	2870.7	317.009	11
5FU.PATIENT3.N.CLONE5	631.236	870.806	2085.45	0	0	0	3.53036	22.116	129.312	47.6421	146.794	72.5408	0	6	2	2	0	1	0	0	0	0	0	1	0	0	0	3587.49	323.748	10
5FU.PATIENT4.N.CLONE1	335.662	799.862	1590.51	354.796	0	633.655	13.4142	21.4309	85.6884	43.5371	127.933	0	98.6425	1	0	0	0	0	0	0	0	0	0	0	0	0	0	2726.03	257.158	0
5FU.PATIENT4.N.CLONE2	346.47	866.851	2374.74	288.037	0	622.777	18.5354	33.0628	113.633	43.813	97.6229	0	140.157	1	0	0	0	0	0	0	1	0	0	0	0	0	0	3588.07	255.069	0
5FU.PATIENT4.N.CLONE3	771.243	1315.95	1555.15	358.501	0	592.33	4.52258	38.0319	148.575	64.6387	107.641	0	121.633	0	0	0	0	0	0	0	0	0	0	1	0	0	0	3642.35	320.855	0
5FU.PATIENT5.N.CLONE2	287.724	753.252	1386.22	0	0	517.342	12.3315	21.9844	100.866	19.1457	77.3634	0	0	1	0	0	0	0	0	0	0	0	0	0	1	0	0	2427.2	197.375	0
5FU.PATIENT5.N.CLONE3	0	906.595	1528.43	0	0	494.528	7.84161	8.62824	87.4297	24.162	102.786	0	0	0	0	0	0	0	0	0	0	0	0	0	0	0	0	2435.02	214.378	0
5FU.PATIENT5.N.CLONE4	0	701.108	1442.55	0	0	385.198	4.84234	17.9988	86.1289	33.6041	84.7804	0	0	1	0	0	0	1	0	0	0	0	0	0	0	0	0	2143.66	204.513	0
5FU.PATIENT5.N.CLONE5	265.051	884.617	1339.76	0	0	429.902	6.47418	8.98793	116.433	43.2711	84.441	0	0	0	0	0	1	0	0	0	0	0	0	0	0	0	0	2489.42	244.146	0
5FU.PATIENT5.N.CLONE6	215.448	745.168	1287.68	0	0	299.265	1.44142	3.60835	91.9012	31.9147	67.4596	0	0	2	0	1	0	0	0	0	0	0	0	0	0	0	0	2248.29	191.275	3
5FU.PATIENT5.N.CLONE7	221.015	684.193	1461.32	0	0	427.443	8.73255	12.8398	97.4583	27.6757	84.3336	0	0	1	0	0	0	0	0	0	0	0	0	0	0	0	0	2366.53	209.468	0
5FU.PATIENT6.LivN.CLONE2	120.193	101.432	2208.71	0	0	285.489	0	29.9933	12.2599	0	99.1755	47.0692	0	2	0	0	0	0	0	0	0	0	0	0	0	0	0	2430.34	111.435	2
5FU.PATIENT6.LivN.CLONE5	163.615	90.4305	2368.92	0	0	246.687	0	36.2339	20.179	0	114.36	45.3971	0	0	1	0	0	0	0	0	0	0	0	0	0	0	0	2622.97	134.539	0
5FU.PATIENT7.LivN.CLONE4	138.663	131.471	1766.53	0	0	228.752	0	16.7005	9.28368	6.29893	52.5339	33.6367	0	4	0	0	0	0	0	0	1	0	0	0	0	0	0	2036.67	68.1165	4
5FU.PATIENT7.LivN.CLONE1	139.604	133.997	1806.2	0	0	179.744	1.64443	20.6671	7.19565	0	95.8106	26.9155	0	2	1	0	0	0	0	0	1	0	0	0	0	0	0	2079.8	103.006	3
5FU.PATIENT8.LivN.CLONE13	129.888	61.1774	1354.45	0	0	99.319	0	18.8895	10.8153	7.92977	53.3899	15.5095	0	3	0	0	0	0	0	0	0	0	0	0	0	0	0	1545.52	72.135	3
5FU.PATIENT8.LivN.CLONE15	80.2861	68.7576	1406.96	0	0	127.838	0	9.96501	9.665	3.65415	62.0177	16.1386	0	0	0	0	0	0	0	0	0	0	0	0	0	0	0	1556.01	75.3368	0
5FU.PATIENT9.LivN.CLONE3	191.707	102.595	1851.89	0	0	235.414	0	31.5833	8.11598	9.36006	94.6258	31.3728	0	3	0	0	1	1	0	0	3	0	0	0	0	0	0	2146.19	112.102	3
5FU.PATIENT10.LIVN.CLONE1	124.88	128.887	1603.64	0	0	254.463	0	13.7307	10.8182	0	56.9151	19.8047	0	4	0	0	0	0	0	0	0	1	0	0	0	0	0	1857.41	67.7333	4
5FU.PATIENT10.LIVN.CLONE4	202.048	145.479	1929.77	0	0	320.438	0.542121	21.1339	14.7582	6.55944	73.9737	37.34	0	2	0	0	0	0	0	0	1	0	0	0	0	0	0	2277.29	95.2913	2
5FU.PATIENT10.LIVN.CLONE5	147.226	136.382	1668.6	0	0	218.964	0	26.4608	8.18349	5.88332	59.3789	29.5923	0	3	0	0	0	0	0	0	0	0	0	0	0	0	0	1952.21	73.4457	3
5FU.PATIENT11.LIVN.CLONE4	116.467	75.4462	1175.03	84.6852	0	113.19	0	19.887	4.11168	13.1926	70.5556	9.63159	0	1	0	0	0	0	0	0	0	0	0	0	0	0	0	1366.94	87.8599	0
5FU.PATIENT12.COLN.CLONE4	626.893	1044.39	1783.22	0	0	445.666	20.038	27.6174	109.621	31.8531	128.238	0	0	1	0	0	1	1	0	0	1	1	0	1	0	0	0	3454.5	269.712	0
5FU.PATIENT12.COLN.CLONE1	559.795	1342.51	2123.23	0	0	0	0.91476	6.59643	139.972	49.1525	93.5726	0	0	0	0	0	0	1	0	0	1	0	0	1	0	0	0	4025.53	282.697	0
5FU.PATIENT12.COLN.CLONE7	859.585	1345.46	2275.1	0	0	0	10.5821	34.2637	160.104	60.3436	117.361	0	0	2	0	0	0	1	0	0	0	1	0	0	0	0	0	4480.15	337.809	2
5FU.PATIENT13.COLN.CLONE1	558.23	1198.16	2268.59	0	0	1104.02	47.4895	84.9013	137.605	57.4394	165.72	0	0	3	0	0	1	0	0	0	0	0	0	0	0	0	0	4024.98	360.765	3
5FU.PATIENT13.COLN.CLONE2	0	1207.9	2149.96	0	0	799.362	17.4933	27.1162	153.392	54.8284	135.187	0	0	0	1	0	0	0	0	0	0	0	0	0	0	0	0	3357.86	343.407	0
5FU.PATIENT13.COLN.CLONE5	408.008	1411.91	2069.74	0	0	813.081	16.034	39.3389	119.709	80.0786	129.129	0	0	2	0	0	0	0	0	0	0	0	0	0	0	0	0	3889.65	328.917	2
5FU.PATIENT14.LIVN.CLONE1	0	166.933	1984.46	0	0	321.208	5.3166	24.8313	11.5388	6.17416	83.707	27.4115	0	1	0	0	0	0	0	0	2	0	0	0	0	0	0	2151.39	101.42	0
5FU.PATIENT14.LIVN.CLONE7	118.221	103.752	1896.9	0	0	177.739	1.40545	38.3138	21.0415	7.1417	85.9614	55.9557	0	4	1	0	0	0	0	0	1	0	0	0	0	0	0	2118.88	114.145	5
5FU.PATIENT14.LIVN.CLONE11	151.131	154.572	1848.4	0	0	252.373	4.27244	10.1327	9.26752	0	80.126	34.7063	0	5	3	0	0	0	0	0	1	0	0	0	0	0	0	2154.1	89.3935	8
